# Supplementary material for: Fast analysis and engineering of protein function by microbe-independent deep assembly and screening
Source: Mol Syst Biol. 2026 Apr 23;22(6):1003–34. doi: 10.1038/s44320-026-00210-z (PMC13230610; doi:10.1038/s44320-026-00210-z)
Supplement: Supplementary file 3 — Source data Fig. 2 [file 44320_2026_210_MOESM3_ESM.zip]

Archive with 11 entries (7 files):
- 2c/
- 2c/Fig. 2c.xlsx
- 2d/
- 2d/Fig. 2d (left).xlsx
- 2d/Fig. 2d (right).xlsx
- 2e/
- 2e/Fig. 2e (left).xlsx
- 2e/Fig. 2e (right).xlsx
- 2b/
- 2b/Fig. 2b.xlsx
- 2b/gel image 2b.jpg
