# Supplementary material for: Fast analysis and engineering of protein function by microbe-independent deep assembly and screening
Source: Mol Syst Biol. 2026 Apr 23;22(6):1003–34. doi: 10.1038/s44320-026-00210-z (PMC13230610; doi:10.1038/s44320-026-00210-z)
Supplement: Supplementary file 3 — Source data Fig. 2 [file 44320_2026_210_MOESM3_ESM.zip › 2c/Fig. 2c.xlsx]

## Sheet: Sheet1
	H2O			ACh (100 μM)
NeuBI0.1	-1.07689	0.27607	0.773905	22.1485	20.9165	22.935
NeuBI0.1mut	0.101805	-1.9506	1.78116	-6.20455	-5.30014	-7.00948
NeuBI0.2	0.612999	-3.36763	2.41453	51.673	59.2835	47.1371
NeuBI0.2mut	-0.41124	1.20292	-0.857364	-4.18788	0.40612	-4.41701
