# Supplementary material for: Fast analysis and engineering of protein function by microbe-independent deep assembly and screening
Source: Mol Syst Biol. 2026 Apr 23;22(6):1003–34. doi: 10.1038/s44320-026-00210-z (PMC13230610; doi:10.1038/s44320-026-00210-z)
Supplement: Supplementary file 3 — Source data Fig. 2 [file 44320_2026_210_MOESM3_ESM.zip › 2d/Fig. 2d (left).xlsx]

## Sheet: Sheet1
	ACh (100 μM)
1_A	35.8924	39.1121
2_R	12.1289	14.6001
3_N	24.882	25.9394
4_D	37.6886	37.8891
5_C	19.1415	18.0854
6_E	45.8268	46.1382
7_Q	33.1121	31.65
8_H	34.0882	31.0356
9_I	22.8356	25.4779
10_L	27.6325	22.1817
11_K	12.1739	10.3209
12_M	31.5909	28.4361
13_F	80.8649	81.7192
14_P	37.332	35.4131
15_S	29.1025	29.9314
16_T	21.1078	22.2512
17_W	47.0433	46.6116
18_Y	58.9787	53.7531
19_V	23.4064	24.2166
20_G	48.738	46.8671
