# Supplementary material for: Fast analysis and engineering of protein function by microbe-independent deep assembly and screening
Source: Mol Syst Biol. 2026 Apr 23;22(6):1003–34. doi: 10.1038/s44320-026-00210-z (PMC13230610; doi:10.1038/s44320-026-00210-z)
Supplement: Supplementary file 3 — Source data Fig. 2 [file 44320_2026_210_MOESM3_ESM.zip › 2d/Fig. 2d (right).xlsx]

## Sheet: Sheet1
	H2O			ACh (100 μM)
NeuBI0.2	0.836357	-0.672295	-0.148773	42.0912	51.4033	44.7033
NeuBI0.2mut	-0.429588	0.630781	-0.148992	-1.8878	-2.68198	-1.99327
NeuBI0.3	0.544233	-1.29371	0.796618	87.115	80.6639	79.725
NeuBI0.3mut	0.282028	-0.21867	-0.0426012	-2.61913	-2.73277	-2.60352
