# Supplementary material for: Fast analysis and engineering of protein function by microbe-independent deep assembly and screening
Source: Mol Syst Biol. 2026 Apr 23;22(6):1003–34. doi: 10.1038/s44320-026-00210-z (PMC13230610; doi:10.1038/s44320-026-00210-z)
Supplement: Supplementary file 3 — Source data Fig. 2 [file 44320_2026_210_MOESM3_ESM.zip › 2e/Fig. 2e (left).xlsx]

## Sheet: Sheet1
	ACh (100 μM)
dC1	46.1916	46.2022	44.145
dC2	143.922	146.676	150.824
dC3	156.37	166.233	158.683
L163E	149.169	147.99	137.742
F164H	114.246	118.066	105.787
F164S	119.836	118.057	113.678
dC3, L163E	169.462	207.671	205.83
dC3, LF164H	152.102	156.365	153.072
dC3, F164S	118.704	119.896	127.319
WT	89.1961	89.5788	86.4983
