# Supplementary material for: Fast analysis and engineering of protein function by microbe-independent deep assembly and screening
Source: Mol Syst Biol. 2026 Apr 23;22(6):1003–34. doi: 10.1038/s44320-026-00210-z (PMC13230610; doi:10.1038/s44320-026-00210-z)
Supplement: Supplementary file 3 — Source data Fig. 2 [file 44320_2026_210_MOESM3_ESM.zip › 2e/Fig. 2e (right).xlsx]

## Sheet: Sheet1
	H2O			ACh (100 μM)
NeuBI0.3	402613	427542	418314	794319	797099	802321
NeuBI0.3mut	139382	154654	147583	134030	141618	140048
NeuBI0.3, dC3	197198	196289	182802	477982	461007	486880
NeuBI0.1, dC3 mut	87132	82837	87450	86072	86238	84260
NeuBI, dC3, L163E	14448	14088	12956	32467	31609	36471
NeuBI, dC3, L163E mut	5563	5722	5960	5792	5977	6616
