# Supplementary material for: Fast analysis and engineering of protein function by microbe-independent deep assembly and screening
Source: Mol Syst Biol. 2026 Apr 23;22(6):1003–34. doi: 10.1038/s44320-026-00210-z (PMC13230610; doi:10.1038/s44320-026-00210-z)
Supplement: Supplementary file 3 — Source data Fig. 2 [file 44320_2026_210_MOESM3_ESM.zip › 2b/Fig. 2b.xlsx]

## Sheet: Sheet1
	H2O			ACh (100 μM)
NeuBI0.1 Plasmid	-0.393676	0.555122	-0.22949	28.6991	29.7738	28.5866
NeuBI0.1 PCR	-0.544871	-0.30659	0.827551	23.9746	26.1526	23.1106
