# Supplementary material for: Fast analysis and engineering of protein function by microbe-independent deep assembly and screening
Source: Mol Syst Biol. 2026 Apr 23;22(6):1003–34. doi: 10.1038/s44320-026-00210-z (PMC13230610; doi:10.1038/s44320-026-00210-z)
Supplement: Supplementary file 4 — Source data Fig. 3 [file 44320_2026_210_MOESM4_ESM.zip]

Archive with 10 entries (6 files):
- 3c/
- 3c/3c left.xlsx
- 3c/3c right.xlsx
- 3d/
- 3d/3d.xlsx
- 3e/
- 3e/3e left.xlsx
- 3e/3e right.xlsx
- 3b/
- 3b/3b.xlsx
