# Supplementary material for: Fast analysis and engineering of protein function by microbe-independent deep assembly and screening
Source: Mol Syst Biol. 2026 Apr 23;22(6):1003–34. doi: 10.1038/s44320-026-00210-z (PMC13230610; doi:10.1038/s44320-026-00210-z)
Supplement: Supplementary file 4 — Source data Fig. 3 [file 44320_2026_210_MOESM4_ESM.zip › 3c/3c left.xlsx]

## Sheet: Sheet1
log (drug conc (uM))	G550Q	G550R	L560C	L560E	A610D	A610E	NeuBI0.5
0	1.00656	1.02034	1.00669	1.0244	1.01432	1.02885	1.01428
1	1.44622	1.39742	1.35797	1.40786	1.40223	1.37081	1.2176
2	3.22311	3.20715	3.09369	3.45581	3.30522	3.21009	2.47299
3	6.83285	5.87071	4.92752	6.75895	8.58641	7.02715	6.2612
4	8.44991	7.36079	5.43992	7.16362	9.80637	6.98007	8.6465
