# Supplementary material for: Fast analysis and engineering of protein function by microbe-independent deep assembly and screening
Source: Mol Syst Biol. 2026 Apr 23;22(6):1003–34. doi: 10.1038/s44320-026-00210-z (PMC13230610; doi:10.1038/s44320-026-00210-z)
Supplement: Supplementary file 4 — Source data Fig. 3 [file 44320_2026_210_MOESM4_ESM.zip › 3c/3c right.xlsx]

## Sheet: Sheet1
log (drug conc (uM))	G550Q	G550R	L560C	L560E	A610D	A610E	NeuBI0.5
0	0.114265	0.130445	0.182868	0.141708	0.102312	0.146435	0.110705
1	0.164175	0.178653	0.246679	0.194751	0.141439	0.195105	0.132896
2	0.365889	0.410017	0.561977	0.478049	0.333389	0.456887	0.269919
3	0.775666	0.750539	0.8951	0.934978	0.866089	1.00016	0.683388
4	0.959236	0.941037	0.988178	0.990955	0.989143	0.993463	0.943735
