# Supplementary material for: Fast analysis and engineering of protein function by microbe-independent deep assembly and screening
Source: Mol Syst Biol. 2026 Apr 23;22(6):1003–34. doi: 10.1038/s44320-026-00210-z (PMC13230610; doi:10.1038/s44320-026-00210-z)
Supplement: Supplementary file 4 — Source data Fig. 3 [file 44320_2026_210_MOESM4_ESM.zip › 3d/3d.xlsx]

## Sheet: Sheet1
100 uM
			1	2	3	4	5	6	7	8	9	10	11	12	13	14	15	16	17	18	19	20
			A	C	D	E	F	G	H	I	K	L	M	N	P	Q	R	S	T	V	W	Y
	A	1	7.07294	7.35935	9.05252	9.86228	8.10959	5.7853	6.01961	8.37423	6.10847	8.27837	7.6097	7.04633	4.14485	7.59092	6.49654	6.85815	7.84405	7.78021	7.50162	7.42877
	C	2	7.04381	6.50626	10.0835	9.4389	8.08026	6.3731	6.31478	9.04313	6.03006	8.10994	7.52264	7.57138	2.53443	7.24886	6.42588	7.21027	8.17038	7.99247	7.75204	7.29456
	D	3	5.45906	5.95123	5.96612	8.02161	3.95102	4.53588	6.76317	2.89764	7.17452	4.6815	5.58952	5.37281	0.950539	7.89438	6.84574	5.68457	4.49474	3.18127	2.52475	2.97297
	E	4	8.14074	8.27977	11.3832	11.4328	8.92363	6.88667	8.04511	7.96754	7.90735	8.26377	9.31155	7.34084	1.83102	8.25559	6.69725	8.94737	8.72168	8.04336	6.38725	7.50352
	F	5	6.70024	5.37991	8.96789	8.35329	6.77369	5.06638	5.45329	4.68513	5.29159	6.0184	6.02425	5.1517	1.08287	5.39722	5.56093	5.67766	5.51495	4.93377	5.09881	5.78755
	G	6	3.71088	3.72827	3.5975	5.40474	2.53386	3.32305	5.42289	1.79345	5.9215	2.95271	3.68659	3.78051	0.791418	5.46101	4.60297	4.10813	2.71039	2.21508	1.4671	2.00464
	H	7	5.06737	5.56056	7.58192	7.17275	6.24615	5.64958	4.91045	6.22893	4.3881	5.233	5.24198	5.26791	2.0471	5.27696	4.28427	5.21127	6.07158	5.93808	6.21508	5.95732
	I	8	6.70355	6.85168	9.22971	7.19137	6.92096	5.24697	5.62847	8.54921	5.92366	7.52956	6.9441	6.85042	1.61825	8.06702	5.37856	7.61411	7.54839	7.31023	5.95331	6.99304
	K	9	4.22672	3.8122	8.04322	8.26087	3.91464	3.82051	4.5749	6.31829	5.11731	4.47217	4.43493	4.67155	1.11787	5.01297	4.68504	4.2644	5.11711	4.18719	2.93901	3.70557
	L	10	4.6234	4.89447	7.69509	7.96117	4.78899	3.62354	5.01652	4.72919	5.56612	5.55572	4.95405	4.85944	1.20246	5.83333	5.20501	5.10401	5.84741	4.5887	4.097	3.53535
	M	11	5.85049	6.04628	8.19213	9.00709	6.17551	4.49259	5.63164	6.05102	5.86775	6.08355	6.10814	5.81597	1.57621	6.16204	5.51251	6.3592	6.89794	5.53618	5.13026	5.34136
	N	12	6.03798	5.63468	7.02483	8.17131	4.51582	4.54865	6.44533	2.91615	7.2119	5.32146	6.22152	6.00842	0.910618	7.59517	5.78072	6.66716	4.98405	3.34207	2.41564	3.85932
	P	13	3.06568	2.79608	2.71408	4.52183	1.92627	2.75758	4.80503	1.25977	4.78027	2.2328	3.03309	3.04409	0.773961	4.44008	4.0399	3.28787	1.82418	1.36675	1.11072	1.60993
	Q	14	6.20446	6.57356	9.46059	9.48568	6.85518	4.89817	6.07021	5.76241	6.15026	6.55136	6.47668	6.54539	1.36595	7.28868	6.16566	6.40263	7.08807	5.70459	4.31814	5.2181
	R	15	4.47569	4.10651	8.17054	8.0869	4.55684	3.74236	4.45847	5.21271	5.47719	4.66908	4.52227	4.78067	0.883309	4.92571	4.71513	4.24589	5.50273	4.62746	3.33115	4.22906
	S	16	5.68366	5.99103	7.86342	8.11629	5.72961	4.50967	5.10657	5.21359	5.2665	6.04606	5.63404	5.81283	1.65184	5.62607	4.59945	5.82271	5.90305	5.09599	3.83206	5.13818
	T	17	5.4472	5.6335	8.04803	8.22667	5.74972	4.31529	4.9337	5.98123	5.22981	6.04072	5.6216	5.14769	1.82326	5.37582	4.78904	5.69915	6.68634	5.56716	5.13625	5.17057
	V	18	5.84881	5.7907	7.65697	7.45972	5.91584	4.57488	5.19558	6.92479	5.24875	6.32445	5.68032	5.19393	2.54281	5.85307	4.5195	5.49219	6.49377	6.21377	6.00478	6.15086
	W	19	3.93469	3.10364	4.17513	4.74437	3.45025	3.50099	3.49695	2.49726	2.7781	3.20261	3.09769	3.20941	0.751816	3.21206	2.62611	3.15888	2.78639	2.82812	2.9267	3.19788
	Y	20	4.81481	5.12094	7.2189	6.04307	5.39435	4.19571	4.0443	4.48214	4.80981	4.86749	4.94182	4.62634	0.953778	5.12966	3.84007	5.16639	5.33961	4.93442	4.15457	4.9913
