# Supplementary material for: Fast analysis and engineering of protein function by microbe-independent deep assembly and screening
Source: Mol Syst Biol. 2026 Apr 23;22(6):1003–34. doi: 10.1038/s44320-026-00210-z (PMC13230610; doi:10.1038/s44320-026-00210-z)
Supplement: Supplementary file 4 — Source data Fig. 3 [file 44320_2026_210_MOESM4_ESM.zip › 3e/3e left.xlsx]

## Sheet: Sheet1
log (drug conc (uM))	QAD				QAE				QCD				QCE				QED				QEE				NeuBI0.5
0	1.19403	1.14587	1.16488	1.19083	1.13651	1.14469	1.16098	1.17443	1.144	1.1214	1.1347	1.18113	1.17624	1.14669	1.16944	1.1759	1.14679	1.12962	1.12277	1.18467	1.14685	1.16479	1.12643	1.16363	1.00204	0.995318	1.0257	1.01882
1	2.47377	2.20578	2.35829	2.56469	2.23609	2.03768	2.15816	2.22587	2.2437	2.14669	2.21766	2.44633	2.26725	2.26971	2.46394	2.45952	2.133	2.29873	2.13527	2.54571	2.1587	2.32076	2.15957	2.44944	1.18702	1.16234	1.21763	1.24996
2	7.1703	6.42764	7.21964	7.1869	5.76866	5.4406	5.65725	5.74751	6.33049	5.65786	6.30462	6.19868	6.00707	6.00592	6.41149	5.83219	7.00393	7.35216	7.60453	7.54152	6.59678	6.53913	6.74401	6.84452	2.4244	2.34595	2.43351	2.54457
3	13.4488	14.2893	13.0962	13.2414	9.92888	10.6402	10.0054	9.28375	11.7585	11.9297	11.8172	10.4858	11.3926	11.192	10.2039	10.4746	17.191	16.9536	16.0177	16.0166	13.8716	13.4044	13.0422	13.3185	6.77778	6.23792	6.37172	5.7541
4	16.9058	17.8597	15.8167	14.7962	12.5823	13.9537	12.2755	10.1402	14.4326	15.5745	14.4203	12.1379	13.2543	13.5348	13.2559	12.1598	22.4376	20.0118	21.385	17.0035	17.2605	15.5898	16.1282	14.742	9.97592	9.19553	8.75738	7.63807
