# Supplementary material for: Fast analysis and engineering of protein function by microbe-independent deep assembly and screening
Source: Mol Syst Biol. 2026 Apr 23;22(6):1003–34. doi: 10.1038/s44320-026-00210-z (PMC13230610; doi:10.1038/s44320-026-00210-z)
Supplement: Supplementary file 4 — Source data Fig. 3 [file 44320_2026_210_MOESM4_ESM.zip › 3e/3e right.xlsx]

## Sheet: Sheet1
log (drug conc (uM))	QAD				QAE				QCD				QCE				QED				QEE				NeuBI0.5
0	0.0698669	0.067049	0.0681615	0.0696801	0.0874235	0.088053	0.089306	0.090341	0.0764198	0.0749101	0.0757983	0.0789	0.0854206	0.0832747	0.0849269	0.0853954	0.0547131	0.053894	0.0535671	0.0565206	0.0695481	0.0706361	0.0683098	0.070566	0.105634	0.104925	0.108128	0.107402
1	0.14475	0.129068	0.137993	0.15007	0.172007	0.156745	0.166012	0.171221	0.14988	0.1434	0.14814	0.163415	0.164651	0.16483	0.178935	0.178614	0.101765	0.109672	0.101873	0.121456	0.13091	0.140737	0.130962	0.148541	0.125134	0.122532	0.12836	0.131769
2	0.419561	0.376106	0.422448	0.420533	0.443743	0.418508	0.435173	0.442116	0.422878	0.377946	0.42115	0.414074	0.436243	0.43616	0.465613	0.423543	0.334157	0.350771	0.362812	0.359805	0.400047	0.396551	0.408976	0.415071	0.255576	0.247307	0.256537	0.268245
3	0.786939	0.83612	0.766305	0.774805	0.76376	0.818475	0.769648	0.714134	0.78547	0.796908	0.789392	0.700457	0.82735	0.812785	0.741027	0.760683	0.820179	0.808853	0.764204	0.764149	0.841214	0.812881	0.790915	0.807671	0.714503	0.657592	0.671697	0.606589
4	0.989222	1.04504	0.925495	0.865781	0.967871	1.07336	0.944268	0.780012	0.964099	1.04038	0.963282	0.810812	0.962547	0.98292	0.962662	0.883065	1.07049	0.95476	1.02028	0.811234	1.04673	0.94541	0.978059	0.893995	1.05165	0.969379	0.92319	0.805194
