# Supplementary material for: Fast analysis and engineering of protein function by microbe-independent deep assembly and screening
Source: Mol Syst Biol. 2026 Apr 23;22(6):1003–34. doi: 10.1038/s44320-026-00210-z (PMC13230610; doi:10.1038/s44320-026-00210-z)
Supplement: Supplementary file 5 — Source data Fig. 4 [file 44320_2026_210_MOESM5_ESM.zip › 4c.xlsx]

## Sheet: Fig. 4c
	Saline				ACh (0.1 mg/kg)				ACh (1 mg/kg)				ACh (10 mg/kg)
NeuBI0.5	0.79147	0.758893	0.992	0.848921	3.53846	4.54	1.79813	2.19643	5.09222	6.98631	10.5591		28.7468	22.3963	33.271	36.1618
NeuBI1b	0.966957	1.04828	1.12571	0.989704	10.9367	13.1465	7.72117		33.2031	45.4261	36.0522	37.833	72.6667	108.757	143.411	86.4602
NeuBI1c	1.19919	1.17379	0.9273		10.3515	9.19257	10.9231		37.9515	34.4038	34.8572		142.044	172.468	194.716	185.04
