# Supplementary material for: Fast analysis and engineering of protein function by microbe-independent deep assembly and screening
Source: Mol Syst Biol. 2026 Apr 23;22(6):1003–34. doi: 10.1038/s44320-026-00210-z (PMC13230610; doi:10.1038/s44320-026-00210-z)
Supplement: Supplementary file 5 — Source data Fig. 4 [file 44320_2026_210_MOESM5_ESM.zip › Fig 4. hydrodynamic_representative images log.xlsx]

## Sheet: Sheet1
Fig 3b1. YW479 Ach representative images
Mouse #190 (ROI1)
content	file name	image #
pre Ach	20240418_190,191_pre-1	2
post Ach	20240418_190-191_post-2	2
Fig 3b2. YW479 saline
Mouse #178 (ROI3)
pre saline	20240418_175,177-179_pre-2	5
post saline	20240418_175,177-179_post-1	1
Fig 3b3. YW637 Ach representative images
Mouse #188 (ROI4)
content	file name	image #
pre Ach	20240424_Ach_185-189_pre	8
post Ach	20240424_Ach_185-189_post	4
Fig 3b4. YW637 saline
Mouse #180 (ROI1)
pre saline	20240424_Saline_180-184_pre	3
post saline	20240424_Saline_180-184_post	4
