# Supplementary material for: Fast analysis and engineering of protein function by microbe-independent deep assembly and screening
Source: Mol Syst Biol. 2026 Apr 23;22(6):1003–34. doi: 10.1038/s44320-026-00210-z (PMC13230610; doi:10.1038/s44320-026-00210-z)
Supplement: Supplementary file 6 — Source data Fig. 5 [file 44320_2026_210_MOESM6_ESM.zip]

Archive with 4 entries (2 files):
- 5d/
- 5d/Figure 5d.xlsx
- 5c/
- 5c/Figure 5c.xlsx
