# Supplementary material for: Fast analysis and engineering of protein function by microbe-independent deep assembly and screening
Source: Mol Syst Biol. 2026 Apr 23;22(6):1003–34. doi: 10.1038/s44320-026-00210-z (PMC13230610; doi:10.1038/s44320-026-00210-z)
Supplement: Supplementary file 6 — Source data Fig. 5 [file 44320_2026_210_MOESM6_ESM.zip › 5d/Figure 5d.xlsx]

## Sheet: Fz
Ratio
	pcr amplicon			NanoLuc
WT	244	241	221	327	311	362
D107N	300	305	302	551	573	620
D107S	165	127	133	224	222	208
Fz raw readout
	pcr amplicon			NanoLuc
WT	41400	46500	44900	356000	402000	364000
D107N	39500	52900	59000	478000	525000	506000
D107S	32200	38400	33700	504000	428000	392000
Fluc raw readout
	pcr amplicon			NanoLuc
WT	10100000	11200000	9910000	116000000	125000000	132000000
D107N	11900000	16100000	17800000	263000000	301000000	314000000
D107S	5320000	4880000	4490000	113000000	95000000	81600000

## Sheet: FFz
Ratio
	pcr amplicon			NanoLuc
WT	484	430	463	729	689	721
D107N	606	654	709	1064	1096	1182
D107S	604	570	662	944	902	946
Fz raw readout
	pcr amplicon			NanoLuc
WT	95500	85300	83700	194000	216000	214000
D107N	50300	52700	47500	210000	184000	263000
D107S	13100	15400	17200	150000	146000	135000
Fluc raw readout
	pcr amplicon			NanoLuc
WT	46200000	36700000	38800000	141000000	149000000	154000000
D107N	30500000	34500000	33700000	223000000	202000000	311000000
D107S	7910000	8780000	11400000	142000000	132000000	128000000

## Sheet: CFz9
Ratio
	pcr amplicon			NanoLuc
WT	195	206	232	433	427	400
D107N	332	291	301	873	827	790
D107S	101	105	119	344	295	328
Fz raw readout
	pcr amplicon			NanoLuc
WT	19500	26500	18900	223000	212000	222000
D107N	13200	19600	11300	290000	206000	284000
D107S	9950	16600	9660	355000	248000	237000
Fluc raw readout
	pcr amplicon			NanoLuc
WT	3800000	5460000	4380000	96600000	90500000	88800000
D107N	4380000	5700000	3400000	253000000	170000000	224000000
D107S	1000000	1740000	1150000	122000000	73200000	77700000
