# Supplementary material for: Fast analysis and engineering of protein function by microbe-independent deep assembly and screening
Source: Mol Syst Biol. 2026 Apr 23;22(6):1003–34. doi: 10.1038/s44320-026-00210-z (PMC13230610; doi:10.1038/s44320-026-00210-z)
Supplement: Supplementary file 6 — Source data Fig. 5 [file 44320_2026_210_MOESM6_ESM.zip › 5c/Figure 5c.xlsx]

## Sheet: Fz
Normalized to WT each row
	A	C	D	E	F	G	H	I	K	L	M	N	P	Q	R	S	T	V	W	Y
L18	0.661595	0.411643	0.0943224	0.605613	0.148443	0.202719	0.322154	1.00105	0.193564	1	0.695861	0.786778	0.371461	0.762159	0.194654	0.266145	0.78604	0.820173	0.05855	0.098417
V21	0.532483	0.571495	0.328692	0.224738	0.379503	0.349462	0.955451	0.573923	0.361015	0.389294	0.514138	0.456702	1.16904	0.380914	0.27221	0.700076	0.850416	1	0.295014	0.442767
L22	0.149315	0.291943	0.183741	0.203488	0.361816	0.210943	0.215009	0.273529	0.160734	1	0.334242	0.200284	0.507474	0.681707	0.27517	0.324914	0.323597	0.279197	0.212023	0.16909
F31	0.709513	0.33254	0.190486	0.307084	1	0.533494	0.360352	0.475351	0.249306	0.914018	0.671519	0.419032	0.34986	0.306888	0.126499	0.290401	0.846998	0.38628	0.16484	0.363447
L34	0.31542	0.56301	0.421567	0.428012	0.510204	0.379062	0.355277	0.896786	0.347778	1	0.392763	0.329389	0.181958	0.386446	0.648553	0.321171	0.580594	0.905614	0.309378	0.484492
G35	0.847356	0.36428	0.21352	0.262783	0.218503	1	0.229419	0.182138	0.169629	0.2311	0.155291	0.23725	0.189365	0.388281	0.191288	0.943631	0.497122	0.564968	0.183682	0.167845
V38	0.418103	0.443535	0.189795	0.475862	0.277471	0.20965	0.376758	0.421238	0.232855	0.485271	0.35134	0.291266	0.296169	0.421392	0.270314	0.560572	0.726163	1	0.130622	0.282252
P40	0.0976666	0.0927746	0.159575	0.0817998	0.200275	0.0745959	0.154488	0.127775	0.148835	0.125193	0.169516	0.127282	1	0.130458	0.12612	0.0722804	0.210391	0.129848	0.146454	0.0951678
I56	0.127043	0.0664331	0.0149349	0.0625169	0.190381	0.0542517	0.169835	1	0.0795245	0.146227	0.201732	0.131465	0.0449662	0.050793	0.0577137	0.0814618	0.0600275	0.421033	0.0460848	0.0948289
V58	0.551872	0.492843	0.0597831	0.0467815	0.113605	0.34086	0.108057	0.560085	0.0588692	0.146968	0.143287	0.536403	0.172389	0.221457	0.133107	0.350484	0.425131	1	0.0645124	0.0990925
F77	0.172155	0.120719	0.100282	0.0854064	1	0.162098	0.0973164	0.165098	0.17454	0.361347	0.532806	0.101687	0.0782924	0.132128	0.0964703	0.153613	0.165369	0.160669	0.404723	0.310357
L92	0.436634	0.252642	0.327315	0.253353	0.517738	0.19739	0.275003	0.826245	0.339406	1	0.635137	0.386742	0.279516	0.400944	0.290175	0.424452	0.516797	0.263326	0.214201	0.450066
Y94	0.284037	0.340639	0.150445	0.216828	0.292874	0.22136	0.18564	0.398019	0.257387	0.521718	0.29381	0.218967	0.262461	0.34072	0.226216	0.249163	0.284662	0.392195	0.159441	1
I107	0.212033	0.439966	0.118218	0.179116	0.192698	0.188978	0.228718	1	0.203971	0.887046	0.396468	0.27182	0.277039	0.29058	0.238738	0.322944	0.20736	0.896009	0.233134	0.238209
D108	0.237818	0.417383	1	0.345072	0.311728	0.402426	0.310711	0.416445	0.260253	0.280909	0.387392	1.18941	0.326825	0.419218	0.287909	0.515295	0.362283	0.209589	0.221526	0.468378
Y109	0.769171	0.38346	0.446212	0.38744	0.580175	0.37527	0.509058	0.680573	0.438792	0.585427	0.748718	0.627411	0.617098	0.488135	0.582669	0.54879	0.786618	0.708794	0.272399	1
F110	0.29059	0.494892	0.355151	0.590684	1	0.454922	0.414968	0.6626	0.536549	0.537257	0.428768	0.61424	0.452101	0.58615	0.466674	0.516168	0.44952	0.579905	0.32983	0.494531
Y114	0.0608851	0.153456	0.0436025	0.0606851	1.10031	0.0498006	0.527915	0.253567	0.0693116	0.510255	0.293055	0.116657	0.0478294	0.0664123	0.0401359	0.158289	0.219796	0.208986	0.221166	1
I137	0.69963	0.64648	0.511551	0.516176	0.605709	0.492763	0.520244	1	0.53003	0.790279	0.615549	0.547572	0.78173	0.720126	0.582609	0.604263	0.587855	1.16172	0.51415	0.55476
D139	0.281075	0.255789	1	0.43191	0.33512	0.365113	0.522225	0.270708	0.465266	0.221519	0.435962	0.482453	0.338866	0.264501	0.363124	0.256414	0.408496	0.315664	0.279033	0.252802
F151	0.521048	0.609226	0.652522	0.940677	1	0.456778	0.417965	0.450436	0.339139	0.452189	0.316191	0.333716	0.293825	0.513475	0.296041	0.288002	0.41684	0.507798	0.301391	0.349508
V153	0.512717	0.363206	0.459224	0.333508	0.39735	0.305841	0.373237	0.459588	0.438136	0.447464	0.403021	0.541249	0.470467	0.516116	0.453621	0.574558	0.655196	1	0.477303	0.383335
G160	0.609567	0.507911	0.765398	0.602182	0.671295	1	0.614416	0.504334	0.687781	0.483173	0.511394	0.653239	0.620214	1.01791	0.702931	0.703504	0.77326	0.773624	0.62586	0.463362
W161	0.309908	0.416105	0.601348	0.479309	0.760907	0.74535	1.05243	0.438183	0.515284	0.399304	0.522213	0.59605	0.452222	0.530795	0.65386	0.557842	0.681175	0.440736	1	0.787546
R162	0.210345	0.34601	0.130138	0.29374	0.254651	0.210758	0.373721	0.270433	0.187102	0.23644	0.222645	0.249598	0.435256	0.335847	1	0.781356	0.300669	0.215656	0.147613	0.301342
Raw ratio (Fz/FLuc)
	A	D	F	H	K	M	P	R	T	W	C	E	G	I	L	N	Q	S	V	Y
L17	527	75.1	118.2	256.6	154.2	554.3	295.9	155	626.1	46.6	327.9	482.4	161.5	797.3	796.5	626.7	607.1	212	653.3	78.4
V20	424.4	262	302.4	761.5	287.7	409.7	931.7	216.9	677.7	235.1	455.5	179.1	278.5	457.4	310.3	364	303.6	557.9	797	352.9
L21	115.1	141.7	279	165.8	123.9	257.7	391.3	212.2	249.5	163.5	225.1	156.9	162.6	210.9	771	154.4	525.6	250.5	215.3	130.4
F30	331	88.9	466.5	168.1	116.3	313.3	163.2	59	395.1	76.9	155.1	143.3	248.9	221.7	426.4	195.5	143.2	135.5	180.2	169.5
L33	145.4	194.3	235.2	163.8	160.3	181.1	83.9	299	267.7	142.6	259.6	197.3	174.8	413.4	461	151.9	178.2	148.1	417.5	223.4
G34	378.2	95.3	97.5	102.4	75.7	69.3	84.5	85.4	221.9	82	162.6	117.3	446.3	81.3	103.1	105.9	173.3	421.2	252.2	74.9
V37	181.2	82.3	120.3	163.3	100.9	152.3	128.4	117.2	314.8	56.6	192.3	206.3	90.9	182.6	210.4	126.3	182.7	243	433.5	122.4
P39	39.5	64.6	81	62.5	60.2	68.6	404.6	51	85.1	59.3	37.5	33.1	30.2	51.7	50.7	51.5	52.8	29.2	52.5	38.5
I55	56.7	6.7	84.9	75.7	35.5	90	20.1	25.7	26.8	20.6	29.6	27.9	24.2	446	65.2	58.6	22.7	36.3	187.8	42.3
V57	324	35.1	66.7	63.4	34.6	84.1	101.2	78.1	249.6	37.9	289.3	27.5	200.1	328.8	86.3	314.9	130	205.7	587	58.2
F76	80.7	47	468.5	45.6	81.8	249.6	36.7	45.2	77.5	189.6	56.6	40	75.9	77.3	169.3	47.6	61.9	72	75.3	145.4
L91	183.9	137.8	218	115.8	142.9	267.5	117.7	122.2	217.6	90.2	106.4	106.7	83.1	347.9	421.1	162.9	168.8	178.7	110.9	189.5
Y93	133.4	70.6	137.5	87.2	120.9	138	123.3	106.2	133.7	74.9	160	101.8	104	186.9	245	102.8	160	117	184.2	469.6
I106	96.7	53.9	87.9	104.3	93	180.8	126.4	108.9	94.6	106.3	200.7	81.7	86.2	456.1	404.6	124	132.5	147.3	408.7	108.7
D107	123.1	517.7	161.4	160.9	134.7	200.6	169.2	149	187.6	114.7	216.1	178.6	208.3	215.6	145.4	615.8	217	266.8	108.5	242.5
Y108	506.9	294	382.3	335.4	289.1	493.4	406.6	384	518.4	179.5	252.7	255.3	247.3	448.5	385.8	413.4	321.7	361.6	467.1	659
F109	97.7	119.5	336.4	139.6	180.5	144.2	152.1	157	151.2	110.9	166.5	198.7	153	222.9	180.7	206.6	197.2	173.6	195.1	166.3
Y113	36.3	26	655.4	314.4	41.3	174.5	28.5	23.9	130.9	131.7	91.4	36.1	29.7	151	303.9	69.5	39.6	94.3	124.5	595.6
I136	331.6	242.5	287.1	246.6	251.2	291.8	370.5	276.1	278.6	243.7	306.4	244.7	233.6	474	374.6	259.5	341.3	286.4	550.6	262.9
D138	140.8	500.9	167.9	261.6	233.1	218.4	169.8	181.9	204.6	139.8	128.1	216.4	182.9	135.6	111	241.7	132.5	128.5	158.1	126.6
F150	215.3	269.6	413.2	172.7	140.1	130.6	121.4	122.3	172.2	124.5	251.7	388.7	188.7	186.1	186.8	137.9	212.2	119	209.8	144.4
V152	302.8	271.2	234.6	220.4	258.7	238	277.8	267.9	386.9	281.9	214.5	196.9	180.6	271.4	264.2	319.6	304.8	339.3	590.5	226.4
G159	272.5	342.2	300.1	274.7	307.5	228.6	277.3	314.3	345.7	279.8	227.1	269.2	447.1	225.5	216	292	455.1	314.5	345.9	207.2
W160	170.8	331.4	419.3	579.9	283.9	287.8	249.2	360.3	375.4	551	229.3	264.1	410.7	241.5	220	328.4	292.5	307.4	242.9	434
R161	71	43.9	85.9	126.1	63.1	75.1	146.9	337.4	101.4	49.8	116.7	99.1	71.1	91.2	79.8	84.2	113.3	263.6	72.8	101.7
Fz raw readout
	A	D	F	H	K	M	P	R	T	W	C	E	G	I	L	N	Q	S	V	Y
L17	11000000	1800000	2600000	7400000	7400000	11000000	9300000	5600000	15000000	1000000	15000000	13000000	8400000	37000000	31000000	16000000	22000000	13000000	35000000	740000
V20	21000000	16000000	16000000	13000000	9200000	11000000	15000000	10000000	11000000	6700000	8500000	3800000	5900000	11000000	5800000	18000000	13000000	19000000	36000000	19000000
L21	3400000	6200000	6200000	7300000	6200000	16000000	21000000	19000000	27000000	18000000	19000000	18000000	15000000	20000000	18000000	18000000	39000000	23000000	13000000	7600000
F30	24000000	9700000	44000000	22000000	9500000	52000000	18000000	7600000	61000000	12000000	37000000	33000000	46000000	69000000	68000000	31000000	27000000	19000000	33000000	38000000
L33	4300000	5300000	11000000	6500000	4600000	13000000	6900000	22000000	20000000	21000000	9300000	5500000	5900000	35000000	47000000	14000000	16000000	15000000	41000000	36000000
G34	47000000	6400000	10000000	14000000	14000000	15000000	17000000	13000000	25000000	11000000	14000000	12000000	65000000	18000000	18000000	18000000	26000000	62000000	46000000	15000000
V37	31000000	16000000	17000000	26000000	23000000	32000000	20000000	11000000	28000000	11000000	27000000	21000000	10000000	17000000	58000000	31000000	29000000	31000000	94000000	24000000
P39	2400000	5300000	6900000	6300000	8700000	5400000	61000000	4500000	6800000	5900000	3000000	3300000	2600000	4600000	5800000	3700000	3500000	1800000	3900000	1600000
I55	2700000	450000	7700000	4800000	2100000	7100000	1200000	1200000	1800000	1600000	6000000	6900000	3800000	64000000	11000000	9700000	2400000	4900000	9800000	4200000
V57	29000000	5500000	8400000	8200000	5900000	10000000	7100000	6400000	43000000	4300000	37000000	3200000	29000000	64000000	19000000	44000000	22000000	42000000	84000000	9500000
F76	11000000	6800000	75000000	4700000	8500000	77000000	8600000	7600000	12000000	26000000	13000000	10000000	14000000	15000000	32000000	22000000	7600000	14000000	25000000	40000000
L91	17000000	19000000	31000000	13000000	26000000	47000000	9000000	15000000	31000000	14000000	29000000	27000000	11000000	67000000	47000000	34000000	44000000	38000000	34000000	39000000
Y93	6000000	6300000	11000000	8600000	10000000	12000000	15000000	13000000	15000000	14000000	6300000	15000000	10000000	33000000	39000000	17000000	15000000	15000000	29000000	58000000
I106	9300000	5700000	6700000	5700000	6100000	9200000	7900000	5700000	4700000	5200000	24000000	6300000	11000000	82000000	20000000	12000000	25000000	27000000	79000000	10000000
D107	26000000	49000000	11000000	44000000	34000000	45000000	35000000	36000000	49000000	15000000	53000000	45000000	48000000	50000000	37000000	130000000	46000000	60000000	26000000	42000000
Y108	11000000	18000000	13000000	29000000	6500000	10000000	27000000	6300000	5700000	13000000	11000000	26000000	25000000	17000000	19000000	4800000	9100000	16000000	11000000	41000000
F109	12000000	11000000	54000000	22000000	20000000	30000000	41000000	39000000	21000000	34000000	13000000	12000000	18000000	29000000	28000000	37000000	37000000	22000000	32000000	28000000
Y113	2100000	2000000	50000000	27000000	3500000	24000000	1800000	3600000	16000000	7300000	22000000	2700000	2700000	27000000	21000000	13000000	1900000	2700000	13000000	28000000
I136	61000000	67000000	48000000	73000000	50000000	73000000	12000000	50000000	26000000	40000000	78000000	57000000	47000000	88000000	41000000	40000000	10000000	15000000	29000000	20000000
D138	11000000	93000000	39000000	31000000	34000000	51000000	31000000	28000000	31000000	17000000	7400000	6000000	8700000	10000000	21000000	41000000	25000000	12000000	18000000	24000000
F150	14000000	13000000	48000000	31000000	39000000	33000000	15000000	28000000	16000000	16000000	63000000	56000000	41000000	34000000	41000000	20000000	46000000	32000000	63000000	30000000
V152	61000000	13000000	45000000	45000000	62000000	12000000	60000000	61000000	16000000	24000000	15000000	37000000	40000000	55000000	51000000	67000000	15000000	13000000	41000000	21000000
G159	16000000	13000000	43000000	48000000	60000000	10000000	44000000	54000000	67000000	38000000	9300000	62000000	86000000	59000000	69000000	61000000	47000000	47000000	16000000	37000000
W160	280000	64000000	48000000	23000000	68000000	70000000	55000000	59000000	51000000	75000000	37000000	44000000	48000000	55000000	40000000	66000000	17000000	48000000	35000000	58000000
R161	9000000	6500000	8600000	15000000	13000000	23000000	29000000	81000000	33000000	22000000	27000000	20000000	20000000	17000000	18000000	23000000	8000000	16000000	18000000	31000000
Fluc raw readout
	A	D	F	H	K	M	P	R	T	W	C	E	G	I	L	N	Q	S	V	Y
L17	21000	24000	22000	29000	48000	20000	31000	36000	24000	21000	46000	27000	52000	46000	39000	26000	36000	61000	54000	9400
V20	49000	61000	53000	17000	32000	27000	16000	46000	16000	28000	19000	21000	21000	24000	19000	49000	43000	34000	45000	54000
L21	30000	44000	22000	44000	50000	62000	54000	90000	110000	110000	84000	110000	92000	95000	23000	120000	74000	92000	60000	58000
F30	73000	110000	94000	130000	82000	170000	110000	130000	150000	160000	240000	230000	180000	310000	160000	160000	190000	140000	180000	220000
L33	30000	27000	47000	40000	29000	72000	82000	74000	75000	150000	36000	28000	34000	85000	100000	92000	90000	100000	98000	160000
G34	120000	67000	100000	140000	180000	220000	200000	150000	110000	130000	86000	100000	150000	220000	170000	170000	150000	150000	180000	200000
V37	170000	190000	140000	160000	230000	210000	160000	94000	89000	190000	140000	100000	110000	93000	280000	250000	160000	130000	220000	200000
P39	61000	82000	85000	100000	140000	79000	150000	88000	80000	99000	80000	100000	86000	89000	110000	72000	66000	62000	74000	42000
I55	48000	67000	91000	63000	59000	79000	60000	47000	67000	78000	200000	250000	160000	140000	170000	170000	110000	130000	52000	99000
V57	90000	160000	130000	130000	170000	120000	70000	82000	170000	110000	130000	120000	140000	190000	220000	140000	170000	200000	140000	160000
F76	140000	140000	160000	100000	100000	310000	230000	170000	150000	140000	230000	250000	180000	190000	190000	460000	120000	190000	330000	280000
L91	92000	140000	140000	110000	180000	180000	76000	120000	140000	160000	270000	250000	130000	190000	110000	210000	260000	210000	310000	210000
Y93	45000	89000	80000	99000	83000	87000	120000	120000	110000	190000	39000	150000	96000	180000	160000	170000	94000	130000	160000	120000
I106	96000	110000	76000	55000	66000	51000	63000	52000	50000	49000	120000	77000	130000	180000	49000	97000	190000	180000	190000	92000
D107	210000	95000	68000	270000	250000	220000	210000	240000	260000	130000	250000	250000	230000	230000	250000	210000	210000	220000	240000	170000
Y108	22000	61000	34000	86000	22000	20000	66000	16000	11000	72000	44000	100000	100000	38000	49000	12000	28000	44000	24000	62000
F109	120000	92000	160000	160000	110000	210000	270000	250000	140000	310000	78000	60000	120000	130000	150000	180000	190000	130000	160000	170000
Y113	58000	77000	76000	86000	85000	140000	63000	150000	120000	55000	240000	75000	91000	180000	69000	190000	48000	29000	100000	47000
I136	180000	280000	170000	300000	200000	250000	32000	180000	93000	160000	250000	230000	200000	190000	110000	150000	29000	52000	53000	76000
D138	78000	190000	230000	120000	150000	230000	180000	150000	150000	120000	58000	28000	48000	74000	190000	170000	190000	93000	110000	190000
F150	65000	48000	120000	180000	280000	250000	120000	230000	93000	130000	250000	140000	220000	180000	220000	150000	220000	270000	300000	210000
V152	200000	48000	190000	200000	240000	50000	220000	230000	41000	85000	70000	190000	220000	200000	190000	210000	49000	38000	69000	93000
G159	59000	38000	140000	170000	200000	44000	160000	170000	190000	140000	41000	230000	190000	260000	320000	210000	100000	150000	46000	180000
W160	1600	190000	110000	40000	240000	240000	220000	160000	140000	140000	160000	170000	120000	230000	180000	200000	58000	160000	140000	130000
R161	130000	150000	100000	120000	210000	310000	200000	240000	330000	440000	230000	200000	280000	190000	230000	270000	71000	61000	250000	300000

## Sheet: FFz
Normalized to WT each row
	A	C	D	E	F	G	H	I	K	L	M	N	P	Q	R	S	T	V	W	Y
L18	0.677592	0.488315	0.108375	0.31902	0.175568	0.209126	0.278073	0.846975	0.192923	1	0.430031	0.455119	0.363097	0.652054	0.21581	0.30432	0.466592	0.698791	0.0841962	0.14262
V21	0.6817	0.821097	0.320901	0.26781	0.328062	0.384123	0.863602	0.487856	0.388794	0.412957	0.598131	0.664624	1.00588	0.261601	0.280708	0.84797	0.975347	1	0.352141	0.504456
L22	0.340378	0.392314	0.292217	0.309954	0.417723	0.165155	0.308636	0.342042	0.211547	1	0.451559	0.262208	0.826389	0.898711	0.366181	0.438083	0.478667	0.350449	0.352275	0.120263
F31	0.860425	0.435974	0.250262	0.511591	1	0.639963	0.291932	0.675272	0.209582	0.775762	0.742474	0.492756	0.534679	0.479499	0.143808	0.435729	0.862339	0.641997	0.261304	0.552248
L34	0.364967	0.492751	0.380837	0.336275	0.53566	0.395332	0.317806	0.995313	0.276203	1	0.424367	0.441539	0.287508	0.423721	0.515941	0.380051	0.4333	0.717083	0.30778	0.470446
G35	0.732011	0.341826	0.312282	0.302478	0.464153	1	0.349593	0.355672	0.322561	0.341215	0.330071	0.402093	0.370575	0.384709	0.362597	1.03821	0.50408	0.660419	0.290954	0.329806
V38	0.635777	0.323424	0.279533	0.899143	0.405966	0.317585	0.520923	0.636681	0.390766	0.979246	0.392843	0.50109	0.306425	0.689908	0.570242	0.858742	0.938354	1	0.317623	0.459945
P40	0.129211	0.099958	0.135554	0.0759715	0.157452	0.086331	0.140879	0.138299	0.185028	0.0952271	0.144151	0.088482	1	0.0988569	0.142439	0.0837492	0.19507	0.135685	0.145569	0.103142
I56	0.195972	0.112885	0.0342252	0.132605	0.366116	0.0906111	0.0854175	1	0.193471	0.394178	0.13026	0.136411	0.0832658	0.0594538	0.10687	0.129868	0.108403	1.02775	0.0710993	0.15186
V58	0.715577	0.295914	0.0863129	0.0476284	0.173537	0.302867	0.0779401	0.5414	0.0834576	0.215799	0.11123	0.525415	0.239305	0.325174	0.12256	0.304713	0.38195	1	0.0649836	0.116121
F77	0.152389	0.202529	0.131212	0.137255	1	0.178624	0.132741	0.218944	0.17671	0.675181	0.494351	0.180541	0.0945954	0.1386	0.102111	0.16301	0.220941	0.259651	0.731435	0.52063
L92	0.384826	0.217087	0.300026	0.387783	0.426281	0.170012	0.238002	0.931896	0.480797	1	0.612902	0.225445	0.272672	0.383157	0.314177	0.14253	0.284671	0.244606	0.224211	0.278814
Y94	0.362842	0.47118	0.264281	0.350234	0.415749	0.24854	0.188208	0.607693	0.268093	0.609559	0.2761	0.234175	0.326189	0.468981	0.289849	0.36832	0.288113	0.5898	0.167409	1
I107	0.284838	1.04242	0.166749	0.165201	0.383323	0.173776	0.324321	1	0.187342	0.97386	0.548721	0.324428	0.302094	0.405036	0.238387	0.30861	0.443762	0.819111	0.145646	0.189148
D108	0.674498	1.06881	1	0.76542	0.778105	0.7613	0.4195	0.79026	0.449028	0.71499	0.890356	1.54259	0.316911	1.10749	0.557325	1.64913	1.08398	0.781918	0.550315	1.04368
Y109	1.06347	0.41689	0.658246	0.424986	0.676282	0.469492	0.792847	0.669139	0.488134	0.754091	1.19924	0.445568	0.846449	0.52251	0.460436	0.506433	0.796297	0.655743	0.293403	1
F110	0.326786	0.432625	0.325672	0.394069	1	0.334366	0.387457	0.902641	0.651633	0.715399	0.366921	0.345464	0.237743	0.537114	0.491074	0.406923	0.518193	0.497612	0.373571	0.414337
Y114	0.0684913	0.105392	0.0301421	0.0580865	0.72333	0.0310984	0.245649	0.1374	0.0427827	0.381063	0.153174	0.0843836	0.0669815	0.0592859	0.04367	0.112362	0.148532	0.151484	0.42426	1
I137	0.769698	0.593893	0.727626	0.467765	0.541116	0.647522	0.567168	1	0.542048	0.905962	0.573063	0.520422	0.787269	0.555168	0.605014	0.623944	0.886179	1.36573	0.664631	0.633559
D139	0.297709	0.287102	1	0.282303	0.329108	0.343161	0.44419	0.262024	0.522375	0.231805	0.428263	0.414053	0.305057	0.224692	0.450607	0.227181	0.34636	0.273822	0.292216	0.291637
F151	0.482757	0.628429	0.701087	1.1066	1	0.749463	0.387405	0.546294	0.49744	0.452997	0.402801	0.372973	0.397989	0.714627	0.354896	0.322673	0.558068	0.670963	0.38738	0.544201
V153	0.462714	0.216956	0.350736	0.269843	0.318067	0.306383	0.270059	0.354233	0.362426	0.387772	0.48155	0.562472	0.397433	0.490455	0.411588	0.427458	0.49165	1	0.460812	0.338932
G160	0.430971	0.302224	0.49544	0.486063	0.522939	1	0.385963	0.514535	0.488717	0.463554	0.479062	0.61797	0.474817	0.531256	0.401737	0.672115	0.694705	0.580415	0.550042	0.388737
W161	0.353061	0.52377	0.634272	0.520368	0.889325	0.775861	1.18266	0.66683	0.794971	0.516567	0.794966	0.651212	0.579561	0.641993	0.572304	0.697526	0.746925	0.455136	1	1.11382
R162	0.119975	0.151625	0.0848825	0.139132	0.13414	0.153967	0.234269	0.153391	0.180799	0.116856	0.127541	0.201717	0.262258	0.182979	1	0.387476	0.299405	0.147027	0.1442	0.25141
Raw ratio (FFz/FLuc)
	A	D	F	H	K	M	P	R	T	W	C	E	G	I	L	N	Q	S	V	Y
L17	585.4	93.6	151.7	240.3	166.7	371.5	313.7	186.5	403.1	72.7	421.9	275.6	180.7	731.8	864	393.2	563.4	262.9	603.7	123.2
V20	786.2	370.1	378.4	996	448.4	689.8	1160.1	323.7	1124.9	406.1	947	308.9	443	562.6	476.3	766.5	301.7	978	1153.3	581.8
L21	373.2	320.4	458	338.4	231.9	495.1	906.1	401.5	524.8	386.2	430.2	339.8	181.1	375	1096.4	287.5	985.4	480.3	384.2	131.9
F30	679.5	197.6	789.7	230.6	165.5	586.4	422.3	113.6	681	206.4	344.3	404	505.4	533.3	612.7	389.2	378.7	344.1	507	436.1
L33	294.8	307.6	432.6	256.7	223.1	342.8	232.2	416.7	350	248.6	398	271.6	319.3	803.9	807.7	356.6	342.2	307	579.2	380
G34	382.1	163	242.3	182.5	168.4	172.3	193.4	189.3	263.1	151.9	178.4	157.9	522	185.7	178.1	209.9	200.8	541.9	344.7	172.2
V37	366.6	161.2	234.1	300.3	225.3	226.5	176.7	328.8	541	183.1	186.5	518.4	183.1	367.1	564.6	288.9	397.8	495.1	576.6	265.2
P39	88.3	92.7	107.6	96.3	126.5	98.5	683.6	97.4	133.4	99.5	68.3	51.9	59	94.5	65.1	60.5	67.6	57.3	92.8	70.5
I55	110.6	19.3	206.6	48.2	109.2	73.5	47	60.3	61.2	40.1	63.7	74.8	51.1	564.2	222.4	77	33.5	73.3	579.9	85.7
V57	615.4	74.2	149.2	67	71.8	95.7	205.8	105.4	328.5	55.9	254.5	41	260.4	465.6	185.6	451.8	279.6	262	859.9	99.9
F76	113.9	98.1	747.7	99.3	132.1	369.6	70.7	76.4	165.2	546.9	151.4	102.6	133.6	163.7	504.8	135	103.6	121.9	194.1	389.3
L91	263.2	205.2	291.6	162.8	328.8	419.2	186.5	214.9	194.7	153.3	148.5	265.2	116.3	637.4	683.9	154.2	262.1	97.5	167.3	190.7
Y93	170.6	124.3	195.5	88.5	126.1	129.8	153.4	136.3	135.5	78.7	221.6	164.7	116.9	285.8	286.6	110.1	220.5	173.2	277.4	470.3
I106	202.7	118.7	272.8	230.8	133.3	390.5	215	169.6	315.8	103.6	741.8	117.6	123.7	711.6	693	230.9	288.2	219.6	582.9	134.6
D107	390.7	579.2	450.7	243	260.1	515.7	183.6	322.8	627.8	318.7	619	443.3	440.9	457.7	414.1	893.4	641.4	955.2	452.9	604.5
Y108	688.7	426.3	438	513.5	316.1	776.7	548.2	298.2	515.7	190	270	275.2	304.1	433.3	488.4	288.6	338.4	328	424.7	647.6
F109	170.6	170	522.1	202.3	340.2	191.6	124.1	256.4	270.5	195	225.9	205.7	174.6	471.2	373.5	180.3	280.4	212.4	259.8	216.3
Y113	64.6	28.4	682	231.6	40.3	144.4	63.2	41.2	140	400	99.4	54.8	29.3	129.6	359.3	79.6	55.9	105.9	142.8	942.9
I136	537.1	507.8	377.6	395.8	378.3	399.9	549.4	422.2	618.4	463.8	414.5	326.4	451.9	697.9	632.2	363.2	387.4	435.4	953.1	442.1
D138	236.4	794.2	261.4	352.8	414.9	340.1	242.3	357.9	275.1	232.1	228	224.2	272.5	208.1	184.1	328.9	178.5	180.4	217.5	231.6
F150	247	358.7	511.7	198.2	254.5	206.1	203.6	181.6	285.5	198.2	321.5	566.2	383.5	279.5	231.8	190.8	365.6	165.1	343.3	278.4
V152	510.5	387	350.9	298	399.9	531.3	438.5	454.1	542.4	508.4	239.4	297.7	338	390.8	427.8	620.6	541.1	471.6	1103.3	373.9
G159	409.2	470.4	496.5	366.5	464	454.9	450.8	381.4	659.6	522.3	287	461.5	949.5	488.5	440.1	586.7	504.4	638.2	551.1	369.1
W160	334.9	601.6	843.5	1121.7	754	754	549.7	542.8	708.4	948.5	496.8	493.5	735.9	632.5	489.9	617.6	608.9	661.6	431.7	1056.4
R161	23.2	16.4	26	45.3	35	24.7	50.7	193.5	57.9	27.9	29.3	26.9	29.8	29.7	22.6	39	35.4	75	28.5	48.6
FFz raw readout
	A	D	F	H	K	M	P	R	T	W	C	E	G	I	L	N	Q	S	V	Y
L17	29000000	11000000	10000000	19000000	13000000	26000000	23000000	20000000	32000000	6500000	41000000	26000000	13000000	67000000	70000000	41000000	69000000	31000000	51000000	18000000
V20	21000000	15000000	17000000	22000000	19000000	18000000	22000000	9800000	27000000	22000000	11000000	5900000	7200000	18000000	9700000	17000000	7600000	15000000	35000000	16000000
L21	19000000	16000000	25000000	17000000	9300000	26000000	38000000	15000000	21000000	13000000	12000000	5700000	4700000	8700000	15000000	4300000	9200000	5400000	4400000	5400000
F30	49000000	16000000	71000000	25000000	10000000	46000000	30000000	9500000	55000000	16000000	21000000	38000000	36000000	42000000	28000000	34000000	32000000	34000000	45000000	44000000
L33	25000000	28000000	32000000	29000000	30000000	35000000	23000000	47000000	53000000	33000000	52000000	29000000	33000000	97000000	100000000	41000000	38000000	25000000	55000000	33000000
G34	52000000	13000000	14000000	16000000	14000000	14000000	14000000	11000000	18000000	4600000	22000000	13000000	75000000	25000000	30000000	34000000	34000000	75000000	40000000	17000000
V37	59000000	23000000	32000000	50000000	40000000	39000000	29000000	43000000	60000000	25000000	27000000	39000000	21000000	48000000	76000000	55000000	61000000	50000000	93000000	27000000
P39	3100000	10000000	4100000	9600000	10000000	4000000	58000000	4900000	4900000	8100000	3400000	2100000	8400000	2800000	3200000	6900000	2100000	2300000	3300000	2200000
I55	5200000	700000	9200000	1500000	14000000	7000000	4700000	6900000	5300000	1900000	7600000	9000000	2300000	98000000	22000000	10000000	3400000	7000000	20000000	3300000
V57	24000000	2400000	17000000	2800000	8800000	13000000	9200000	9200000	35000000	3200000	12000000	5300000	33000000	37000000	22000000	55000000	21000000	32000000	76000000	11000000
F76	5400000	8600000	71000000	12000000	10000000	12000000	6300000	4500000	13000000	33000000	6600000	4800000	4100000	7100000	22000000	6000000	3600000	5900000	7600000	22000000
L91	12000000	11000000	18000000	4000000	17000000	23000000	7200000	9500000	6300000	8700000	7800000	52000000	22000000	59000000	44000000	19000000	28000000	12000000	22000000	19000000
Y93	8700000	8200000	6200000	3700000	5600000	7300000	9100000	6400000	9500000	9300000	3400000	6300000	5200000	49000000	25000000	5400000	24000000	20000000	42000000	79000000
I106	15000000	6400000	14000000	38000000	21000000	48000000	24000000	17000000	27000000	8000000	37000000	5900000	8900000	41000000	40000000	15000000	21000000	14000000	55000000	11000000
D107	66000000	160000000	63000000	78000000	70000000	120000000	49000000	90000000	120000000	65000000	110000000	85000000	69000000	99000000	91000000	170000000	77000000	110000000	60000000	53000000
Y108	29000000	37000000	35000000	67000000	36000000	22000000	70000000	18000000	51000000	23000000	43000000	38000000	18000000	59000000	29000000	60000000	23000000	59000000	27000000	51000000
F109	12000000	11000000	33000000	13000000	20000000	17000000	31000000	30000000	11000000	27000000	17000000	15000000	12000000	33000000	40000000	30000000	18000000	29000000	36000000	31000000
Y113	5300000	2100000	39000000	21000000	2100000	6600000	9500000	6100000	5400000	33000000	6400000	1700000	1800000	17000000	9500000	8000000	6600000	4300000	6400000	39000000
I136	46000000	31000000	35000000	30000000	44000000	30000000	16000000	48000000	22000000	38000000	86000000	63000000	18000000	38000000	96000000	77000000	63000000	58000000	31000000	45000000
D138	11000000	42000000	23000000	13000000	19000000	38000000	38000000	31000000	13000000	9400000	45000000	51000000	42000000	11000000	8100000	56000000	29000000	33000000	8800000	14000000
F150	16000000	14000000	43000000	15000000	8500000	11000000	8700000	5800000	19000000	13000000	16000000	88000000	17000000	14000000	38000000	9100000	19000000	30000000	41000000	15000000
V152	41000000	18000000	16000000	75000000	66000000	17000000	15000000	21000000	23000000	20000000	18000000	15000000	49000000	63000000	16000000	20000000	18000000	15000000	38000000	12000000
G159	22000000	95000000	21000000	98000000	92000000	64000000	77000000	19000000	32000000	22000000	55000000	22000000	38000000	20000000	74000000	21000000	22000000	21000000	21000000	15000000
W160	570000	27000000	38000000	72000000	39000000	54000000	47000000	27000000	29000000	53000000	45000000	85000000	82000000	27000000	23000000	61000000	23000000	18000000	19000000	39000000
R161	5500000	3000000	4300000	7200000	4600000	3100000	7700000	20000000	6200000	6900000	11000000	6800000	7400000	6400000	5800000	8900000	8500000	14000000	4700000	12000000
Fluc raw readout
	A	D	F	H	K	M	P	R	T	W	C	E	G	I	L	N	Q	S	V	Y
L17	50000	120000	66000	79000	78000	70000	73000	110000	79000	89000	97000	94000	72000	92000	81000	100000	120000	120000	84000	150000
V20	27000	41000	45000	22000	42000	26000	19000	30000	24000	54000	12000	19000	16000	32000	20000	22000	25000	15000	30000	28000
L21	51000	50000	55000	50000	40000	53000	42000	37000	40000	34000	28000	17000	26000	23000	14000	15000	9300	11000	11000	41000
F30	72000	81000	90000	110000	60000	78000	71000	84000	81000	78000	61000	94000	71000	79000	46000	87000	84000	99000	89000	100000
L33	85000	91000	74000	110000	130000	100000	99000	110000	150000	130000	130000	110000	100000	120000	120000	110000	110000	81000	95000	87000
G34	140000	80000	58000	88000	83000	81000	72000	58000	68000	30000	120000	82000	140000	130000	170000	160000	170000	140000	120000	99000
V37	160000	140000	140000	170000	180000	170000	160000	130000	110000	140000	140000	75000	110000	130000	130000	190000	150000	100000	160000	100000
P39	35000	110000	38000	100000	79000	41000	85000	50000	37000	81000	50000	40000	140000	30000	49000	110000	31000	40000	36000	31000
I55	47000	36000	45000	31000	130000	95000	100000	110000	87000	47000	120000	120000	45000	170000	99000	130000	100000	95000	34000	39000
V57	39000	32000	110000	42000	120000	140000	45000	87000	110000	57000	47000	130000	130000	79000	120000	120000	75000	120000	88000	110000
F76	47000	88000	95000	120000	76000	32000	89000	59000	79000	60000	44000	47000	31000	43000	44000	44000	35000	48000	39000	57000
L91	46000	54000	62000	25000	52000	55000	39000	44000	32000	57000	53000	200000	190000	93000	64000	120000	110000	120000	130000	100000
Y93	51000	66000	32000	42000	44000	56000	59000	47000	70000	120000	15000	38000	44000	170000	87000	49000	110000	120000	150000	170000
I106	74000	54000	51000	160000	160000	120000	110000	100000	85000	77000	50000	50000	72000	58000	58000	65000	73000	64000	94000	82000
D107	170000	280000	140000	320000	270000	230000	270000	280000	190000	200000	180000	190000	160000	220000	220000	190000	120000	120000	130000	88000
Y108	42000	87000	80000	130000	110000	28000	130000	60000	99000	120000	160000	140000	59000	140000	59000	210000	68000	180000	64000	79000
F109	70000	65000	63000	64000	59000	89000	250000	120000	41000	140000	75000	73000	69000	70000	110000	170000	64000	140000	140000	140000
Y113	82000	74000	57000	91000	52000	46000	150000	150000	39000	83000	64000	31000	61000	130000	26000	100000	120000	41000	45000	41000
I136	86000	61000	93000	76000	120000	75000	29000	110000	36000	82000	210000	190000	40000	54000	150000	210000	160000	130000	33000	100000
D138	47000	53000	88000	37000	46000	110000	160000	87000	47000	40000	200000	230000	150000	53000	44000	170000	160000	180000	40000	60000
F150	65000	39000	84000	76000	33000	53000	43000	32000	67000	66000	50000	160000	44000	50000	160000	48000	52000	180000	120000	54000
V152	80000	47000	46000	250000	170000	32000	34000	46000	42000	39000	75000	50000	140000	160000	37000	32000	33000	32000	34000	32000
G159	54000	200000	42000	270000	200000	140000	170000	50000	49000	42000	190000	48000	40000	41000	170000	36000	44000	33000	38000	41000
W160	1700	45000	45000	64000	52000	72000	86000	50000	41000	56000	91000	170000	110000	43000	47000	99000	38000	27000	44000	37000
R161	240000	180000	170000	160000	130000	130000	150000	100000	110000	250000	380000	250000	250000	220000	260000	230000	240000	190000	160000	250000

## Sheet: CFz9
Normalized to WT each row
	A	C	D	E	F	G	H	I	K	L	M	N	P	Q	R	S	T	V	W	Y
L18	0.449713	0.360621	0.0652942	0.215831	0.112125	0.124621	0.196569	1.36207	0.126982	1	0.336872	0.271862	0.306241	0.529388	0.143953	0.23004	0.444654	1.15075	0.0605228	0.10632
V21	0.488014	0.470374	0.223284	0.159292	0.233332	0.256852	0.693858	0.353159	0.297735	0.267845	0.435011	0.482526	0.86434	0.184025	0.226893	0.72374	0.936297	1	0.259464	0.429938
L22	0.286527	0.288507	0.275962	0.247485	0.431825	0.137862	0.280612	0.264768	0.176668	1	0.450329	0.195308	1.03887	0.747866	0.332177	0.38321	0.429532	0.301165	0.344647	0.0820553
F31	0.417225	0.248664	0.153341	0.358663	1	0.436588	0.15909	0.671067	0.123999	1.11688	0.64666	0.374552	0.319247	0.281925	0.0899578	0.269247	0.805935	0.609735	0.150826	0.475391
L34	0.231261	0.394259	0.291974	0.244088	0.368963	0.249831	0.216961	0.991277	0.190735	1	0.338474	0.325372	0.215967	0.311665	0.491459	0.290384	0.380163	0.634401	0.267222	0.367081
G35	0.821636	0.30393	0.184231	0.180222	0.211549	1	0.199583	0.254639	0.182421	0.192131	0.164652	0.220861	0.180282	0.262705	0.179586	1.00899	0.281681	0.613309	0.170074	0.162226
V38	0.439777	0.183377	0.165193	0.452648	0.239712	0.15092	0.262164	0.3591	0.184058	0.650715	0.236656	0.293758	0.16065	0.501011	0.326001	0.660248	0.678084	1	0.156037	0.298588
P40	0.0650093	0.0440185	0.0669339	0.0447584	0.0799834	0.0439997	0.0794807	0.0667511	0.0981272	0.0469063	0.102786	0.0509179	1	0.074146	0.117795	0.0475841	0.128781	0.0666757	0.0792274	0.0559567
I56	0.0850258	0.0445136	0.016672	0.0518125	0.148754	0.0360468	0.118368	1	0.0846719	0.114534	0.0677598	0.148842	0.0404768	0.0305244	0.0606003	0.0744515	0.0665008	0.186239	0.0399713	0.0690745
V58	0.41745	0.0974825	0.0917919	0.0454597	0.09948	0.156782	0.0547623	0.379643	0.0382151	0.11278	0.0688037	1.01039	0.124985	0.383926	0.0652624	0.500523	0.644882	1	0.0516861	0.0828976
F77	0.0577134	0.060425	0.0642706	0.0557792	1	0.0567745	0.0822206	0.0596033	0.117851	0.172449	0.164418	0.0617392	0.0412633	0.0508231	0.0673819	0.0545812	0.0886519	0.0677624	0.408319	0.550445
L92	0.274799	0.0929662	0.302355	0.29474	0.350912	0.155889	0.39903	1.32903	0.400529	1	0.775558	0.553395	0.201173	0.765154	0.354609	0.453418	0.439862	0.220884	0.240694	0.33231
Y94	0.296271	0.337442	0.170794	0.223692	0.266726	0.172442	0.127203	0.632822	0.165803	0.678109	0.188076	0.174798	0.206301	0.386882	0.189685	0.296733	0.251377	0.476441	0.107152	1
I107	0.138638	0.549188	0.143514	0.122038	0.20754	0.0963381	0.228039	1	0.167678	0.761123	0.381125	0.18342	0.217701	0.261489	0.237054	0.238766	0.298583	0.830448	0.112362	0.105939
D108	0.439709	0.973403	1	0.362198	0.377513	0.542482	0.333196	0.418216	0.283301	0.390958	0.487108	1.57081	0.26429	0.62882	0.328735	1.00255	0.627727	0.326834	0.293028	0.644342
Y109	0.869084	0.322176	0.498984	0.340297	0.669125	0.383266	0.547592	0.6038	0.46219	0.698962	1.13198	0.4431	0.744301	0.497441	0.413265	0.519129	0.829144	0.616977	0.309228	1
F110	0.27269	0.312702	0.249764	0.275351	1	0.290934	0.30309	0.592495	0.414067	0.530678	0.240688	0.288813	0.183382	0.4655	0.450268	0.349866	0.450815	0.453301	0.286933	0.382714
Y114	0.0421862	0.0669217	0.020116	0.03308	0.941771	0.0198719	0.265538	0.0996136	0.0409789	0.376591	0.102311	0.0626145	0.0474351	0.0365464	0.0270706	0.0745914	0.100576	0.100482	0.144225	1
I137	0.634334	0.675581	0.555469	0.411866	0.428517	0.406301	0.535444	1	0.507622	0.705768	0.542204	0.445072	0.598951	0.596424	0.524362	0.621589	0.63907	1.09454	0.577288	0.520969
D139	0.161835	0.307601	1	0.266094	0.243987	0.249365	0.319555	0.24419	0.353968	0.172009	0.42716	0.392911	0.268104	0.191161	0.38688	0.185794	0.237104	0.178976	0.182569	0.192664
F151	0.419249	0.637556	0.539642	1.27745	1	0.725884	0.370264	0.480736	0.381132	0.498205	0.317686	0.36655	0.348772	0.662006	0.28594	0.345654	0.476719	0.753093	0.350787	0.536613
V153	0.510325	0.140105	0.303324	0.238571	0.237293	0.333813	0.302625	0.450464	0.435725	0.330265	0.407152	0.553576	0.377312	0.447313	0.412088	0.403312	0.383985	1	0.422002	0.273755
G160	0.360238	0.319821	0.540071	0.412004	0.328934	1	0.471837	0.55071	0.614447	0.580992	0.562603	0.50609	0.598336	0.492679	0.403726	0.62572	0.620624	0.517724	0.452767	0.299732
W161	0.172161	0.425226	0.500493	0.44546	0.770773	0.711613	0.856405	0.53777	0.532261	0.347522	0.642441	0.539469	0.486483	0.522358	0.400435	0.661676	0.665373	0.360547	1	0.883032
R162	0.0983809	0.110782	0.0615412	0.0956248	0.100645	0.0966933	0.214924	0.124773	0.11512	0.0876764	0.121763	0.181342	0.231631	0.164718	1	0.403889	0.225275	0.125703	0.105956	0.225422
Raw ratio (CFz9/FLuc)
	A	D	F	H	K	M	P	R	T	W	C	E	G	I	L	N	Q	S	V	Y
L17	281.7	40.9	70.2	123.1	79.5	211	191.8	90.2	278.5	37.9	225.9	135.2	78.1	853.1	626.4	170.3	331.6	144.1	720.8	66.6
V20	449.6	205.7	215	639.2	274.3	400.7	796.3	209	862.5	239	433.3	146.7	236.6	325.3	246.7	444.5	169.5	666.7	921.2	396.1
L21	202.1	194.6	304.5	197.9	124.6	317.6	732.6	234.2	302.9	243	203.5	174.5	97.2	186.7	705.2	137.7	527.4	270.2	212.4	57.9
F30	251.3	92.4	602.4	95.8	74.7	389.5	192.3	54.2	485.5	90.9	149.8	216.1	263	404.2	672.8	225.6	169.8	162.2	367.3	286.4
L33	165	208.3	263.2	154.8	136	241.4	154	350.6	271.2	190.6	281.2	174.1	178.2	707.1	713.3	232.1	222.3	207.1	452.5	261.8
G34	414.6	93	106.7	100.7	92	83.1	91	90.6	142.1	85.8	153.4	90.9	504.6	128.5	96.9	111.4	132.6	509.1	309.5	81.9
V37	256.9	96.5	140	153.2	107.5	138.3	93.8	190.4	396.1	91.2	107.1	264.4	88.2	209.8	380.1	171.6	292.7	385.7	584.2	174.4
P39	41	42.2	50.4	50.1	61.9	64.8	630.7	74.3	81.2	50	27.8	28.2	27.8	42.1	29.6	32.1	46.8	30	42.1	35.3
I55	48.7	9.5	85.1	67.7	48.5	38.8	23.2	34.7	38.1	22.9	25.5	29.7	20.6	572.3	65.5	85.2	17.5	42.6	106.6	39.5
V57	364.4	80.1	86.8	47.8	33.4	60.1	109.1	57	562.9	45.1	85.1	39.7	136.9	331.4	98.4	882	335.1	436.9	872.9	72.4
F76	42.8	47.7	742.1	61	87.5	122	30.6	50	65.8	303	44.8	41.4	42.1	44.2	128	45.8	37.7	40.5	50.3	408.5
L91	126.6	139.3	161.7	183.8	184.5	357.3	92.7	163.4	202.7	110.9	42.8	135.8	71.8	612.3	460.7	255	352.5	208.9	101.8	153.1
Y93	117.8	67.9	106.1	50.6	65.9	74.8	82	75.4	100	42.6	134.2	88.9	68.6	251.6	269.6	69.5	153.8	118	189.4	397.6
I106	65.2	67.5	97.6	107.2	78.8	179.2	102.4	111.4	140.4	52.8	258.2	57.4	45.3	470.1	357.8	86.2	122.9	112.3	390.4	49.8
D107	198.8	452.2	170.7	150.7	128.1	220.3	119.5	148.6	283.8	132.5	440.1	163.8	245.3	189.1	176.8	710.3	284.3	453.3	147.8	291.4
Y108	406.4	233.3	312.9	256	216.1	529.3	348	193.2	387.7	144.6	150.6	159.1	179.2	282.3	326.8	207.2	232.6	242.7	288.5	467.6
F109	107.3	98.3	393.4	119.2	162.9	94.7	72.1	177.1	177.3	112.9	123	108.3	114.4	233.1	208.8	113.6	183.1	137.6	178.3	150.6
Y113	28.5	13.6	636.6	179.5	27.7	69.2	32.1	18.3	68	97.5	45.2	22.4	13.4	67.3	254.6	42.3	24.7	50.4	67.9	676
I136	349.2	305.8	235.9	294.8	279.5	298.5	329.7	288.7	351.8	317.8	371.9	226.7	223.7	550.5	388.5	245	328.3	342.2	602.6	286.8
D138	105	648.7	158.3	207.3	229.6	277.1	173.9	251	153.8	118.4	199.6	172.6	161.8	158.4	111.6	254.9	124	120.5	116.1	125
F150	145.9	187.9	348.1	128.9	132.7	110.6	121.4	99.5	165.9	122.1	221.9	444.7	252.7	167.3	173.4	127.6	230.4	120.3	262.2	186.8
V152	413.6	245.8	192.3	245.3	353.2	330	305.8	334	311.2	342	113.6	193.4	270.6	365.1	267.7	448.7	362.6	326.9	810.5	221.9
G159	245.6	368.2	224.2	321.6	418.9	383.5	407.9	275.2	423.1	308.6	218	280.9	681.7	375.4	396.1	345	335.9	426.5	352.9	204.3
W160	136.9	398.1	613.1	681.2	423.4	511	387	318.5	529.3	795.4	338.2	354.3	566	427.8	276.4	429.1	415.5	526.3	286.8	702.4
R161	18.1	11.3	18.5	39.5	21.2	22.4	42.6	183.7	41.4	19.5	20.4	17.6	17.8	22.9	16.1	33.3	30.3	74.2	23.1	41.4
CFz raw readout
	A	D	F	H	K	M	P	R	T	W	C	E	G	I	L	N	Q	S	V	Y
L17	14000000	4600000	4900000	9800000	6300000	15000000	14000000	9600000	22000000	3400000	22000000	13000000	5800000	78000000	51000000	18000000	41000000	17000000	61000000	9600000
V20	12000000	8300000	9400000	14000000	12000000	10000000	15000000	6300000	20000000	13000000	5100000	2800000	3800000	11000000	5000000	10000000	4300000	10000000	28000000	11000000
L21	10000000	9600000	17000000	9900000	5000000	17000000	30000000	8600000	12000000	8200000	5900000	2900000	2500000	4300000	9600000	2100000	4900000	3100000	2500000	2400000
F30	18000000	7400000	54000000	10000000	4700000	30000000	14000000	4600000	39000000	6900000	9000000	20000000	19000000	32000000	30000000	20000000	14000000	16000000	33000000	29000000
L33	14000000	19000000	19000000	17000000	19000000	25000000	15000000	39000000	41000000	25000000	37000000	18000000	19000000	85000000	89000000	26000000	24000000	17000000	43000000	22000000
G34	57000000	7300000	6200000	9000000	7700000	7000000	6500000	5200000	9700000	2600000	19000000	7500000	72000000	17000000	16000000	18000000	23000000	71000000	36000000	8200000
V37	41000000	14000000	19000000	25000000	19000000	24000000	15000000	25000000	44000000	13000000	16000000	20000000	10000000	28000000	51000000	33000000	45000000	39000000	94000000	17000000
P39	1400000	4600000	1900000	5000000	5000000	2700000	54000000	3700000	3000000	4100000	1400000	1100000	4000000	1200000	1500000	3700000	1500000	1200000	1500000	1100000
I55	2300000	350000	3800000	2100000	6200000	3700000	2300000	4000000	3300000	1100000	3000000	3600000	940000	99000000	6500000	11000000	1800000	4100000	3700000	1500000
V57	14000000	2600000	10000000	2000000	4100000	8400000	4900000	5000000	60000000	2600000	3900000	5100000	17000000	26000000	12000000	110000000	25000000	53000000	77000000	8200000
F76	2000000	4200000	70000000	7100000	6700000	4000000	2700000	2900000	5000000	19000000	1900000	1900000	1300000	1900000	5500000	2000000	1300000	2000000	2000000	23000000
L91	5900000	7800000	9900000	4600000	9700000	20000000	3600000	7200000	6500000	6300000	2200000	27000000	14000000	57000000	30000000	32000000	38000000	27000000	14000000	15000000
Y93	6000000	4500000	3400000	2100000	3000000	4200000	4800000	3600000	7000000	5100000	2100000	3400000	3000000	43000000	24000000	3400000	16000000	13000000	28000000	67000000
I106	4800000	3600000	4800000	18000000	13000000	22000000	12000000	11000000	12000000	4100000	13000000	2900000	3300000	27000000	21000000	5500000	9000000	7100000	37000000	4300000
D107	34000000	130000000	24000000	48000000	34000000	52000000	32000000	42000000	55000000	27000000	78000000	31000000	39000000	41000000	39000000	130000000	34000000	53000000	20000000	26000000
Y108	17000000	20000000	25000000	33000000	25000000	15000000	44000000	12000000	38000000	18000000	24000000	22000000	10000000	38000000	20000000	43000000	16000000	44000000	18000000	37000000
F109	7600000	6200000	25000000	7500000	9700000	8500000	18000000	21000000	7100000	16000000	9300000	8000000	7800000	16000000	22000000	19000000	12000000	19000000	25000000	22000000
Y113	2300000	1000000	36000000	16000000	1400000	3100000	4800000	2700000	2600000	8100000	2900000	690000	820000	8700000	6700000	4200000	2900000	2000000	3100000	28000000
I136	30000000	19000000	22000000	22000000	32000000	22000000	9700000	33000000	13000000	26000000	78000000	44000000	9000000	30000000	59000000	52000000	53000000	46000000	20000000	29000000
D138	5000000	34000000	14000000	7700000	10000000	31000000	28000000	22000000	7500000	4800000	39000000	39000000	25000000	8200000	4900000	43000000	20000000	22000000	4700000	7600000
F150	9300000	7300000	30000000	9500000	4400000	5700000	5200000	3200000	11000000	8100000	11000000	69000000	11000000	8600000	28000000	6100000	12000000	22000000	31000000	9700000
V152	33000000	11000000	8900000	62000000	59000000	10000000	10000000	16000000	13000000	13000000	8800000	9700000	39000000	59000000	9700000	15000000	12000000	10000000	28000000	7300000
G159	13000000	74000000	9600000	86000000	83000000	54000000	70000000	14000000	20000000	13000000	42000000	13000000	27000000	15000000	67000000	12000000	15000000	14000000	14000000	8500000
W160	230000	18000000	28000000	44000000	22000000	37000000	33000000	16000000	22000000	44000000	31000000	61000000	63000000	18000000	13000000	42000000	16000000	14000000	13000000	26000000
R161	4300000	2100000	3000000	6200000	2800000	2800000	6500000	19000000	4400000	4800000	7300000	4500000	4400000	5000000	4100000	7600000	7200000	14000000	3800000	10000000
Fluc raw readout
	A	D	F	H	K	M	P	R	T	W	C	E	G	I	L	N	Q	S	V	Y
L17	50000	110000	70000	80000	79000	71000	73000	110000	79000	90000	97000	96000	74000	91000	81000	110000	120000	120000	85000	140000
V20	27000	40000	44000	22000	44000	25000	19000	30000	23000	54000	12000	19000	16000	34000	20000	22000	25000	15000	30000	28000
L21	49000	49000	56000	50000	40000	54000	41000	37000	40000	34000	29000	17000	26000	23000	14000	15000	9300	11000	12000	41000
F30	72000	80000	90000	100000	63000	77000	73000	85000	80000	76000	60000	93000	72000	79000	45000	89000	82000	99000	90000	100000
L33	85000	91000	72000	110000	140000	100000	97000	110000	150000	130000	130000	100000	110000	120000	120000	110000	110000	82000	95000	84000
G34	140000	78000	58000	89000	84000	84000	71000	57000	68000	30000	120000	83000	140000	130000	170000	160000	170000	140000	120000	100000
V37	160000	150000	140000	160000	180000	170000	160000	130000	110000	140000	150000	76000	110000	130000	130000	190000	150000	100000	160000	97000
P39	34000	110000	38000	100000	81000	42000	86000	50000	37000	82000	50000	39000	140000	29000	51000	120000	32000	40000	36000	31000
I55	47000	37000	45000	31000	130000	95000	99000	120000	87000	48000	120000	120000	46000	170000	99000	130000	100000	96000	35000	38000
V57	38000	32000	120000	42000	120000	140000	45000	88000	110000	58000	46000	130000	120000	78000	120000	120000	75000	120000	88000	110000
F76	47000	88000	94000	120000	77000	33000	88000	58000	76000	63000	42000	46000	31000	43000	43000	44000	34000	49000	40000	56000
L91	47000	56000	61000	25000	53000	56000	39000	44000	32000	57000	51000	200000	190000	93000	65000	130000	110000	130000	140000	98000
Y93	51000	66000	32000	42000	46000	56000	59000	48000	70000	120000	16000	38000	44000	170000	89000	49000	100000	110000	150000	170000
I106	74000	53000	49000	170000	160000	120000	120000	99000	85000	78000	50000	51000	73000	57000	59000	64000	73000	63000	95000	86000
D107	170000	290000	140000	320000	270000	240000	270000	280000	190000	200000	180000	190000	160000	220000	220000	180000	120000	120000	140000	89000
Y108	42000	86000	80000	130000	120000	28000	130000	62000	98000	120000	160000	140000	56000	130000	61000	210000	69000	180000	62000	79000
F109	71000	63000	64000	63000	60000	90000	250000	120000	40000	140000	76000	74000	68000	69000	110000	170000	66000	140000	140000	150000
Y113	81000	74000	57000	89000	51000	45000	150000	150000	38000	83000	64000	31000	61000	130000	26000	99000	120000	40000	46000	41000
I136	86000	62000	93000	75000	110000	74000	29000	110000	37000	82000	210000	190000	40000	54000	150000	210000	160000	130000	33000	100000
D138	48000	52000	88000	37000	44000	110000	160000	88000	49000	41000	200000	230000	150000	52000	44000	170000	160000	180000	40000	61000
F150	64000	39000	86000	74000	33000	52000	43000	32000	66000	66000	50000	160000	44000	51000	160000	48000	52000	180000	120000	52000
V152	80000	45000	46000	250000	170000	30000	33000	48000	42000	38000	77000	50000	140000	160000	36000	33000	33000	31000	35000	33000
G159	53000	200000	43000	270000	200000	140000	170000	51000	47000	42000	190000	46000	40000	40000	170000	35000	45000	33000	40000	42000
W160	1700	45000	46000	65000	52000	72000	85000	50000	42000	55000	92000	170000	110000	42000	47000	98000	39000	27000	45000	37000
R161	240000	190000	160000	160000	130000	130000	150000	100000	110000	250000	360000	260000	250000	220000	250000	230000	240000	190000	160000	240000
