# Supplementary material for: Fast analysis and engineering of protein function by microbe-independent deep assembly and screening
Source: Mol Syst Biol. 2026 Apr 23;22(6):1003–34. doi: 10.1038/s44320-026-00210-z (PMC13230610; doi:10.1038/s44320-026-00210-z)
Supplement: Supplementary file 7 — Source data Fig. 6 [file 44320_2026_210_MOESM7_ESM.zip]

Archive with 2 entries (1 files):
- 6a/
- 6a/Figure 6a.xlsx
