# Supplementary material for: Fast analysis and engineering of protein function by microbe-independent deep assembly and screening
Source: Mol Syst Biol. 2026 Apr 23;22(6):1003–34. doi: 10.1038/s44320-026-00210-z (PMC13230610; doi:10.1038/s44320-026-00210-z)
Supplement: Supplementary file 7 — Source data Fig. 6 [file 44320_2026_210_MOESM7_ESM.zip › 6a/Figure 6a.xlsx]

## Sheet: Sheet1
FFz/Fz	A	C	D	E	F	G	H	I	K	L	M	N	P	Q	R	S	T	V	W	Y
L18	1.02418	1.18626	#DIV/0!	0.526773	#DIV/0!	#DIV/0!	#DIV/0!	0.846091	#DIV/0!	1	0.617983	0.57846	0.977482	0.855535	#DIV/0!	#DIV/0!	0.593598	0.852005	#DIV/0!	#DIV/0!
V21	1.28023	1.43675	0.976297	#DIV/0!	0.864451	1.09918	0.903868	0.850038	1.07695	1.06078	1.16337	1.45527	0.860435	#DIV/0!	#DIV/0!	1.21125	1.14691	1	#DIV/0!	1.13933
L22	#DIV/0!	#DIV/0!	#DIV/0!	#DIV/0!	1.15452	#DIV/0!	#DIV/0!	#DIV/0!	#DIV/0!	1	1.35099	#DIV/0!	1.62844	1.31832	#DIV/0!	1.34831	1.47921	#DIV/0!	#DIV/0!	#DIV/0!
F31	1.2127	1.31104	#DIV/0!	1.66596	1	1.19957	#DIV/0!	1.42058	#DIV/0!	0.848738	1.10566	1.17594	1.52827	1.56246	#DIV/0!	#DIV/0!	1.01811	1.662	#DIV/0!	1.51947
L34	1.15708	0.875207	0.903384	0.785667	1.04989	1.04292	0.89453	1.10987	#DIV/0!	1	1.08046	1.34048	#DIV/0!	1.09646	0.795526	1.18333	0.746306	0.79182	0.994836	0.971008
G35	0.863877	0.938362	#DIV/0!	#DIV/0!	#DIV/0!	1	#DIV/0!	#DIV/0!	#DIV/0!	#DIV/0!	#DIV/0!	#DIV/0!	#DIV/0!	0.990801	#DIV/0!	1.10023	1.014	1.16895	#DIV/0!	#DIV/0!
V38	1.52062	0.729197	#DIV/0!	1.8895	#DIV/0!	#DIV/0!	1.38265	1.51145	#DIV/0!	2.01794	1.11813	#DIV/0!	#DIV/0!	1.63721	#DIV/0!	1.5319	1.29221	1	#DIV/0!	#DIV/0!
P40	#DIV/0!	#DIV/0!	#DIV/0!	#DIV/0!	#DIV/0!	#DIV/0!	#DIV/0!	#DIV/0!	#DIV/0!	#DIV/0!	#DIV/0!	#DIV/0!	1	#DIV/0!	#DIV/0!	#DIV/0!	#DIV/0!	#DIV/0!	#DIV/0!	#DIV/0!
I56	#DIV/0!	#DIV/0!	#DIV/0!	#DIV/0!	#DIV/0!	#DIV/0!	#DIV/0!	1	#DIV/0!	#DIV/0!	#DIV/0!	#DIV/0!	#DIV/0!	#DIV/0!	#DIV/0!	#DIV/0!	#DIV/0!	2.44102	#DIV/0!	#DIV/0!
V58	1.29664	#DIV/0!	#DIV/0!	#DIV/0!	#DIV/0!	0.888537	#DIV/0!	0.966639	#DIV/0!	#DIV/0!	#DIV/0!	0.979515	#DIV/0!	#DIV/0!	#DIV/0!	0.869407	0.898429	1	#DIV/0!	#DIV/0!
F77	#DIV/0!	#DIV/0!	#DIV/0!	#DIV/0!	1	#DIV/0!	#DIV/0!	#DIV/0!	#DIV/0!	1.86851	0.927824	#DIV/0!	#DIV/0!	#DIV/0!	#DIV/0!	#DIV/0!	#DIV/0!	#DIV/0!	1.80725	1.67752
L92	0.881345	#DIV/0!	0.916628	#DIV/0!	0.823353	#DIV/0!	#DIV/0!	1.12787	1.41658	1	0.964993	#DIV/0!	#DIV/0!	0.955637	#DIV/0!	#DIV/0!	#DIV/0!	#DIV/0!	#DIV/0!	#DIV/0!
Y94	#DIV/0!	1.38322	#DIV/0!	#DIV/0!	#DIV/0!	#DIV/0!	#DIV/0!	1.52679	#DIV/0!	1.16837	#DIV/0!	#DIV/0!	#DIV/0!	1.37644	#DIV/0!	#DIV/0!	#DIV/0!	1.50384	#DIV/0!	1
I107	#DIV/0!	2.36931	#DIV/0!	#DIV/0!	#DIV/0!	#DIV/0!	#DIV/0!	1	#DIV/0!	1.09787	1.38403	#DIV/0!	#DIV/0!	#DIV/0!	#DIV/0!	0.955614	#DIV/0!	0.914178	#DIV/0!	#DIV/0!
D108	#DIV/0!	2.56074	1	2.21814	2.4961	1.89178	1.35013	1.89764	#DIV/0!	#DIV/0!	2.29833	1.21893	0.969665	2.64179	#DIV/0!	3.20036	2.99208	#DIV/0!	#DIV/0!	2.22829
Y109	1.38262	1.08718	1.47519	1.09691	1.16565	1.25108	1.55748	0.9832	1.11245	1.2881	1.60173	0.71017	1.37166	1.07042	0.790219	0.922817	1.01231	0.925152	#DIV/0!	1
F110	#DIV/0!	0.874182	0.916995	0.66714	1	0.734996	0.933704	1.36227	1.21449	1.33158	0.855755	0.562426	#DIV/0!	0.916343	1.05229	0.788354	1.15277	0.858093	1.13262	0.83784
Y114	#DIV/0!	#DIV/0!	#DIV/0!	#DIV/0!	0.657387	#DIV/0!	#DIV/0!	#DIV/0!	#DIV/0!	0.74681	#DIV/0!	#DIV/0!	#DIV/0!	#DIV/0!	#DIV/0!	#DIV/0!	#DIV/0!	#DIV/0!	#DIV/0!	1
I137	1.10015	0.918657	1.42239	0.906213	0.89336	1.31406	1.0902	1	1.02267	1.14638	0.930979	0.950418	1.00709	0.770931	1.03846	1.03257	1.50748	1.17561	1.29268	1.14204
D139	#DIV/0!	#DIV/0!	1	#DIV/0!	0.982059	0.939875	0.850571	#DIV/0!	1.12274	#DIV/0!	0.982341	0.858223	0.90023	#DIV/0!	1.24092	#DIV/0!	0.84789	#DIV/0!	#DIV/0!	#DIV/0!
F151	0.926512	1.03152	1.07443	1.17639	1	1.64076	0.926883	1.21281	1.46677	1.00179	1.27392	1.11764	#DIV/0!	1.39174	#DIV/0!	#DIV/0!	1.33881	1.32132	1.28531	1.55705
V153	0.902475	#DIV/0!	0.763758	#DIV/0!	0.80047	1.00177	#DIV/0!	0.770762	0.8272	0.866598	1.19485	1.03921	0.844764	0.95028	0.907338	0.743977	0.750385	1	0.965451	0.884167
G160	0.707011	0.595033	0.647297	0.807171	0.779001	1	0.628178	1.02023	0.710571	0.959397	0.936777	0.946009	0.76557	0.521907	0.571517	0.955383	0.89841	0.750254	0.878858	0.838949
W161	1.13924	1.25875	1.05475	1.08566	1.16877	1.04093	1.12374	1.52181	1.54278	1.29367	1.5223	1.09255	1.28158	1.20949	0.87527	1.2504	1.09652	1.03267	1	1.41429
R162	#DIV/0!	#DIV/0!	#DIV/0!	#DIV/0!	#DIV/0!	#DIV/0!	#DIV/0!	#DIV/0!	#DIV/0!	#DIV/0!	#DIV/0!	#DIV/0!	#DIV/0!	#DIV/0!	1	0.495902	#DIV/0!	#DIV/0!	#DIV/0!	#DIV/0!
CFz9/Fz	A	C	D	E	F	G	H	I	K	L	M	N	P	Q	R	S	T	V	W	Y
L18	0.67974	0.876054	#DIV/0!	#DIV/0!	#DIV/0!	#DIV/0!	#DIV/0!	1.36065	#DIV/0!	1	0.484107	#DIV/0!	0.824424	0.694589	#DIV/0!	#DIV/0!	0.565689	1.40306	#DIV/0!	#DIV/0!
V21	0.916488	0.823059	#DIV/0!	#DIV/0!	#DIV/0!	#DIV/0!	0.72621	0.615342	#DIV/0!	#DIV/0!	0.846096	1.05654	0.73936	#DIV/0!	#DIV/0!	1.0338	1.10099	1	#DIV/0!	0.971025
L22	#DIV/0!	#DIV/0!	#DIV/0!	#DIV/0!	1.1935	#DIV/0!	#DIV/0!	#DIV/0!	#DIV/0!	1	1.34731	#DIV/0!	2.04713	1.09705	#DIV/0!	1.17942	1.32737	#DIV/0!	#DIV/0!	#DIV/0!
F31	0.588044	#DIV/0!	#DIV/0!	1.16796	1	0.818356	#DIV/0!	1.41173	#DIV/0!	1.22195	0.962981	0.893849	0.912501	#DIV/0!	#DIV/0!	#DIV/0!	0.95152	1.57848	#DIV/0!	1.30801
L34	#DIV/0!	0.70027	#DIV/0!	#DIV/0!	0.723168	#DIV/0!	#DIV/0!	1.10537	#DIV/0!	1	0.861776	0.987804	#DIV/0!	0.806492	0.757777	#DIV/0!	0.654783	0.700521	#DIV/0!	0.757662
G35	0.969648	0.83433	#DIV/0!	#DIV/0!	#DIV/0!	1	#DIV/0!	#DIV/0!	#DIV/0!	#DIV/0!	#DIV/0!	#DIV/0!	#DIV/0!	#DIV/0!	#DIV/0!	1.06926	#DIV/0!	1.08556	#DIV/0!	#DIV/0!
V38	1.05184	#DIV/0!	#DIV/0!	0.951218	#DIV/0!	#DIV/0!	#DIV/0!	0.852487	#DIV/0!	1.34093	#DIV/0!	#DIV/0!	#DIV/0!	1.18894	#DIV/0!	1.17781	0.93379	1	#DIV/0!	#DIV/0!
P40	#DIV/0!	#DIV/0!	#DIV/0!	#DIV/0!	#DIV/0!	#DIV/0!	#DIV/0!	#DIV/0!	#DIV/0!	#DIV/0!	#DIV/0!	#DIV/0!	1	#DIV/0!	#DIV/0!	#DIV/0!	#DIV/0!	#DIV/0!	#DIV/0!	#DIV/0!
I56	#DIV/0!	#DIV/0!	#DIV/0!	#DIV/0!	#DIV/0!	#DIV/0!	#DIV/0!	1	#DIV/0!	#DIV/0!	#DIV/0!	#DIV/0!	#DIV/0!	#DIV/0!	#DIV/0!	#DIV/0!	#DIV/0!	#DIV/0!	#DIV/0!	#DIV/0!
V58	0.756426	#DIV/0!	#DIV/0!	#DIV/0!	#DIV/0!	#DIV/0!	#DIV/0!	0.677831	#DIV/0!	#DIV/0!	#DIV/0!	1.88363	#DIV/0!	#DIV/0!	#DIV/0!	1.42809	1.5169	1	#DIV/0!	#DIV/0!
F77	#DIV/0!	#DIV/0!	#DIV/0!	#DIV/0!	1	#DIV/0!	#DIV/0!	#DIV/0!	#DIV/0!	#DIV/0!	#DIV/0!	#DIV/0!	#DIV/0!	#DIV/0!	#DIV/0!	#DIV/0!	#DIV/0!	#DIV/0!	1.00889	1.77359
L92	#DIV/0!	#DIV/0!	0.923745	#DIV/0!	0.677779	#DIV/0!	#DIV/0!	1.60852	1.18009	1	1.22109	1.43091	#DIV/0!	1.90838	#DIV/0!	1.06824	0.85113	#DIV/0!	#DIV/0!	0.738357
Y94	#DIV/0!	0.990616	#DIV/0!	#DIV/0!	#DIV/0!	#DIV/0!	#DIV/0!	1.58993	#DIV/0!	1.29976	#DIV/0!	#DIV/0!	#DIV/0!	1.13548	#DIV/0!	#DIV/0!	#DIV/0!	1.21481	#DIV/0!	1
I107	#DIV/0!	1.24825	#DIV/0!	#DIV/0!	#DIV/0!	#DIV/0!	#DIV/0!	1	#DIV/0!	0.858042	0.961303	#DIV/0!	#DIV/0!	#DIV/0!	#DIV/0!	#DIV/0!	#DIV/0!	0.92683	#DIV/0!	#DIV/0!
D108	#DIV/0!	2.33216	1	1.04963	1.21103	1.34803	1.07237	1.00425	#DIV/0!	#DIV/0!	1.2574	1.24123	#DIV/0!	1.49998	#DIV/0!	1.94558	1.7327	#DIV/0!	#DIV/0!	1.37569
Y109	1.1299	0.840181	1.11827	0.87832	1.15332	1.02131	1.0757	0.887195	1.05332	1.19394	1.51189	0.706236	1.20613	1.01906	0.709261	0.945951	1.05406	0.870461	#DIV/0!	1
F110	#DIV/0!	0.631859	#DIV/0!	#DIV/0!	1	#DIV/0!	0.730393	0.894197	0.771722	0.987754	#DIV/0!	#DIV/0!	#DIV/0!	0.794166	0.964846	0.677813	1.00288	0.781681	#DIV/0!	0.773894
Y114	#DIV/0!	#DIV/0!	#DIV/0!	#DIV/0!	0.855913	#DIV/0!	#DIV/0!	#DIV/0!	#DIV/0!	0.738045	#DIV/0!	#DIV/0!	#DIV/0!	#DIV/0!	#DIV/0!	#DIV/0!	#DIV/0!	#DIV/0!	#DIV/0!	1
I137	0.906671	1.04501	1.08585	0.797918	0.707464	0.824536	1.02922	1	0.957722	0.893062	0.880846	0.812811	0.766187	0.828222	0.900024	1.02867	1.08712	0.942171	1.1228	0.939089
D139	#DIV/0!	#DIV/0!	1	#DIV/0!	#DIV/0!	#DIV/0!	0.61191	#DIV/0!	0.760786	#DIV/0!	0.97981	0.814402	#DIV/0!	#DIV/0!	1.06542	#DIV/0!	#DIV/0!	#DIV/0!	#DIV/0!	#DIV/0!
F151	0.804627	1.0465	0.82701	1.35802	1	1.58914	0.885873	1.06727	1.12382	1.10176	1.00473	1.09839	#DIV/0!	1.28927	#DIV/0!	#DIV/0!	1.14365	1.48306	1.16389	1.53534
V153	0.995336	#DIV/0!	0.660514	#DIV/0!	#DIV/0!	1.09146	0.810811	0.980148	0.994498	0.738082	1.01025	1.02278	0.801994	0.866691	0.908441	0.701953	0.586061	1	0.884139	#DIV/0!
G160	0.590974	0.629679	0.705608	0.684186	0.49	1	0.767944	1.09196	0.893376	1.20245	1.10013	0.77474	0.964726	0.48401	0.574347	0.889434	0.802607	0.66922	0.723432	#DIV/0!
W161	#DIV/0!	1.02192	0.832285	0.929381	1.01297	0.954736	0.813738	1.22727	1.03295	0.870321	1.23023	0.905074	1.07576	0.984104	0.612417	1.18613	0.976802	0.818055	1	1.12125
R162	#DIV/0!	#DIV/0!	#DIV/0!	#DIV/0!	#DIV/0!	#DIV/0!	#DIV/0!	#DIV/0!	#DIV/0!	#DIV/0!	#DIV/0!	#DIV/0!	#DIV/0!	#DIV/0!	1	0.516908	#DIV/0!	#DIV/0!	#DIV/0!	#DIV/0!
FFz/CFz9	A	C	D	E	F	G	H	I	K	L	M	N	P	Q	R	S	T	V	W	Y
L18	1.50672	1.3541	#DIV/0!	#DIV/0!	#DIV/0!	#DIV/0!	#DIV/0!	0.621829	#DIV/0!	1	1.27654	#DIV/0!	1.18565	1.23171	#DIV/0!	#DIV/0!	1.04934	0.607247	#DIV/0!	#DIV/0!
V21	1.39689	1.74563	#DIV/0!	#DIV/0!	#DIV/0!	#DIV/0!	1.24464	1.38141	#DIV/0!	#DIV/0!	1.37498	1.37739	1.16376	#DIV/0!	#DIV/0!	1.17165	1.04171	1	#DIV/0!	1.17332
L22	#DIV/0!	#DIV/0!	#DIV/0!	#DIV/0!	0.967342	#DIV/0!	#DIV/0!	#DIV/0!	#DIV/0!	1	1.00273	#DIV/0!	0.795472	1.2017	1.10237	1.14319	1.11439	1.16364	1.02213	#DIV/0!
F31	2.06226	#DIV/0!	#DIV/0!	1.42638	1	1.46583	#DIV/0!	1.00627	#DIV/0!	0.694577	1.14817	1.31559	1.67481	#DIV/0!	#DIV/0!	#DIV/0!	1.06999	1.05291	#DIV/0!	1.16167
L34	#DIV/0!	1.24981	#DIV/0!	#DIV/0!	1.4518	#DIV/0!	#DIV/0!	1.00407	#DIV/0!	1	1.25376	1.35703	#DIV/0!	1.35954	1.04982	#DIV/0!	1.13978	1.13033	#DIV/0!	1.28159
G35	0.890918	1.12469	#DIV/0!	#DIV/0!	#DIV/0!	1	#DIV/0!	#DIV/0!	#DIV/0!	#DIV/0!	#DIV/0!	#DIV/0!	#DIV/0!	#DIV/0!	#DIV/0!	1.02896	#DIV/0!	1.07681	#DIV/0!	#DIV/0!
V38	1.44568	#DIV/0!	#DIV/0!	1.9864	#DIV/0!	#DIV/0!	#DIV/0!	1.77299	#DIV/0!	1.50488	#DIV/0!	#DIV/0!	#DIV/0!	1.37703	1.74921	1.30064	1.38383	1	#DIV/0!	#DIV/0!
P40	#DIV/0!	#DIV/0!	#DIV/0!	#DIV/0!	#DIV/0!	#DIV/0!	#DIV/0!	#DIV/0!	#DIV/0!	#DIV/0!	#DIV/0!	#DIV/0!	1	#DIV/0!	#DIV/0!	#DIV/0!	#DIV/0!	#DIV/0!	#DIV/0!	#DIV/0!
I56	#DIV/0!	#DIV/0!	#DIV/0!	#DIV/0!	#DIV/0!	#DIV/0!	#DIV/0!	1	#DIV/0!	#DIV/0!	#DIV/0!	#DIV/0!	#DIV/0!	#DIV/0!	#DIV/0!	#DIV/0!	#DIV/0!	#DIV/0!	#DIV/0!	#DIV/0!
V58	1.71416	#DIV/0!	#DIV/0!	#DIV/0!	#DIV/0!	#DIV/0!	#DIV/0!	1.42608	#DIV/0!	#DIV/0!	#DIV/0!	0.520013	#DIV/0!	0.84697	#DIV/0!	0.60879	0.592279	1	#DIV/0!	#DIV/0!
F77	#DIV/0!	#DIV/0!	#DIV/0!	#DIV/0!	1	#DIV/0!	#DIV/0!	#DIV/0!	#DIV/0!	#DIV/0!	#DIV/0!	#DIV/0!	#DIV/0!	#DIV/0!	#DIV/0!	#DIV/0!	#DIV/0!	#DIV/0!	1.79133	0.945834
L92	#DIV/0!	#DIV/0!	0.992296	#DIV/0!	1.21478	#DIV/0!	#DIV/0!	0.701185	1.2004	1	0.790273	#DIV/0!	#DIV/0!	0.500757	0.88598	#DIV/0!	#DIV/0!	#DIV/0!	#DIV/0!	#DIV/0!
Y94	#DIV/0!	1.39633	#DIV/0!	#DIV/0!	#DIV/0!	#DIV/0!	#DIV/0!	0.960291	#DIV/0!	0.89891	#DIV/0!	#DIV/0!	#DIV/0!	1.21221	#DIV/0!	#DIV/0!	#DIV/0!	1.23793	#DIV/0!	1
I107	#DIV/0!	1.8981	#DIV/0!	#DIV/0!	#DIV/0!	#DIV/0!	#DIV/0!	1	#DIV/0!	1.27951	1.43974	#DIV/0!	#DIV/0!	#DIV/0!	#DIV/0!	#DIV/0!	#DIV/0!	0.986348	#DIV/0!	#DIV/0!
D108	1.53397	1.09801	1	2.11327	2.06113	1.40337	1.25902	1.8896	#DIV/0!	1.82882	1.82784	0.982033	#DIV/0!	1.76122	1.69536	1.64494	1.72683	2.3924	#DIV/0!	1.61977
Y109	1.22367	1.29398	1.31917	1.24887	1.0107	1.22498	1.44788	1.10821	1.05613	1.07887	1.05942	1.00557	1.13724	1.0504	1.11414	0.975544	0.960384	1.06283	#DIV/0!	1
F110	#DIV/0!	1.38351	#DIV/0!	#DIV/0!	1	#DIV/0!	1.27836	1.52346	1.57374	1.34808	#DIV/0!	#DIV/0!	#DIV/0!	1.15384	1.09063	1.16308	1.14946	1.09775	#DIV/0!	1.08263
Y114	#DIV/0!	#DIV/0!	#DIV/0!	#DIV/0!	0.768053	#DIV/0!	#DIV/0!	#DIV/0!	#DIV/0!	1.01188	#DIV/0!	#DIV/0!	#DIV/0!	#DIV/0!	#DIV/0!	#DIV/0!	#DIV/0!	#DIV/0!	#DIV/0!	1
I137	1.2134	0.879085	1.30993	1.13572	1.26276	1.5937	1.05925	1	1.06782	1.28365	1.05691	1.1693	1.31441	0.930827	1.15381	1.00379	1.38667	1.24776	1.1513	1.21612
D139	#DIV/0!	#DIV/0!	1	#DIV/0!	#DIV/0!	#DIV/0!	1.39003	#DIV/0!	1.47577	#DIV/0!	1.00258	1.05381	#DIV/0!	#DIV/0!	1.16472	#DIV/0!	#DIV/0!	#DIV/0!	#DIV/0!	#DIV/0!
F151	1.15148	0.985684	1.29917	0.866257	1	1.03248	1.04629	1.13637	1.30516	0.909257	1.26792	1.01752	1.14112	1.07949	#DIV/0!	0.933514	1.17065	0.890943	1.10432	1.01414
V153	0.906704	#DIV/0!	1.15631	#DIV/0!	#DIV/0!	0.917827	#DIV/0!	0.786373	0.831776	1.17412	1.18273	1.01607	1.05333	1.09645	0.998786	1.05987	1.28039	1	1.09197	#DIV/0!
G160	1.19635	0.944978	0.917361	1.17975	1.5898	1	0.818001	0.934313	0.795377	0.797867	0.851511	1.22107	0.793562	1.0783	0.995073	1.07415	1.11937	1.12109	1.21485	#DIV/0!
W161	#DIV/0!	1.23174	1.2673	1.16816	1.15381	1.09028	1.38096	1.23999	1.49357	1.48643	1.23741	1.20713	1.19133	1.22903	1.4292	1.05418	1.12257	1.26235	1	1.26136
R162	#DIV/0!	#DIV/0!	#DIV/0!	#DIV/0!	#DIV/0!	#DIV/0!	#DIV/0!	#DIV/0!	#DIV/0!	#DIV/0!	#DIV/0!	#DIV/0!	#DIV/0!	#DIV/0!	1	0.959364	#DIV/0!	#DIV/0!	#DIV/0!	#DIV/0!
