# Supplementary material for: Fast analysis and engineering of protein function by microbe-independent deep assembly and screening
Source: Mol Syst Biol. 2026 Apr 23;22(6):1003–34. doi: 10.1038/s44320-026-00210-z (PMC13230610; doi:10.1038/s44320-026-00210-z)
Supplement: Supplementary file 8 — EV figures source data [file 44320_2026_210_MOESM8_ESM.zip]

Archive with 22 entries (21 files):
- Extended view_source data/
- __MACOSX/._Extended view_source data
- Extended view_source data/Fig EV1_source data.xlsx
- __MACOSX/Extended view_source data/._Fig EV1_source data.xlsx
- Extended view_source data/Fig EV5_source data.xlsx
- __MACOSX/Extended view_source data/._Fig EV5_source data.xlsx
- Extended view_source data/Fig EV10b.ab1
- __MACOSX/Extended view_source data/._Fig EV10b.ab1
- Extended view_source data/Fig EV10c.ab1
- __MACOSX/Extended view_source data/._Fig EV10c.ab1
- Extended view_source data/Fig EV4_source data.xlsx
- __MACOSX/Extended view_source data/._Fig EV4_source data.xlsx
- Extended view_source data/Fig EV3_source data.xlsx
- __MACOSX/Extended view_source data/._Fig EV3_source data.xlsx
- Extended view_source data/Fig EV8_source data.xlsx
- __MACOSX/Extended view_source data/._Fig EV8_source data.xlsx
- Extended view_source data/Fig EV7_source data.xlsx
- __MACOSX/Extended view_source data/._Fig EV7_source data.xlsx
- Extended view_source data/Fig EV2_source data.xlsx
- __MACOSX/Extended view_source data/._Fig EV2_source data.xlsx
- Extended view_source data/Fig EV9_source data.xlsx
- __MACOSX/Extended view_source data/._Fig EV9_source data.xlsx
