# Supplementary material for: Fast analysis and engineering of protein function by microbe-independent deep assembly and screening
Source: Mol Syst Biol. 2026 Apr 23;22(6):1003–34. doi: 10.1038/s44320-026-00210-z (PMC13230610; doi:10.1038/s44320-026-00210-z)
Supplement: Supplementary file 8 — EV figures source data [file 44320_2026_210_MOESM8_ESM.zip › Extended view_source data/Fig EV1_source data.xlsx]

## Sheet: Fig. EV1b
	H2O			ACh (100 μM)
T1	-0.296262	0.0404492	0.246113	2.52696	3.30288	2.99464
T2	0.791157	0.6123	-1.63512	0.929075	-1.17405	-1.14738
T3	-3.92111	2.7479	0.605616	2.57213	9.96753	-3.3458
T4	0.652515	0.448182	-1.04639	21.6708	21.2047	22.3633
