# Supplementary material for: Fast analysis and engineering of protein function by microbe-independent deep assembly and screening
Source: Mol Syst Biol. 2026 Apr 23;22(6):1003–34. doi: 10.1038/s44320-026-00210-z (PMC13230610; doi:10.1038/s44320-026-00210-z)
Supplement: Supplementary file 8 — EV figures source data [file 44320_2026_210_MOESM8_ESM.zip › Extended view_source data/Fig EV5_source data.xlsx]

## Sheet: Fig. EV5a
1 uM
			1	2	3	4	5	6	7	8	9	10	11	12	13	14	15	16	17	18	19	20
			A	C	D	E	F	G	H	I	K	L	M	N	P	Q	R	S	T	V	W	Y
	A	1	1.08589	1.06745	1.13378	1.1492	1.08995	1.02297	1.10686	1.07318	1.13888	1.09845	1.11911	1.09331	0.989238	1.12546	1.13078	1.09236	1.11163	1.07881	1.04207	1.05947
	C	2	1.08273	1.03065	1.16383	1.1597	1.087	1.0249	1.09754	1.08805	1.15018	1.09433	1.1244	1.09419	0.937793	1.13052	1.14019	1.10106	1.11507	1.08908	1.05234	1.0625
	D	3	0.980838	0.974576	0.980106	1.01931	0.952041	0.952952	1.0139	0.943757	1.04377	0.955859	0.987058	0.977191	0.924919	1.02841	1.02234	0.986622	0.962931	0.951981	0.940044	0.927434
	E	4	1.08417	1.08696	1.1178	1.14917	1.04991	1.04732	1.09846	1.0374	1.12712	1.07962	1.09978	1.09298	0.923472	1.11597	1.10373	1.1073	1.08422	1.05447	1.00311	1.03519
	F	5	1.04384	1.00144	1.08028	1.08907	1.01554	0.99015	1.04078	0.947648	1.06486	1.00491	1.0284	1.01218	0.878684	1.0258	1.05897	1.03608	0.980731	0.949503	0.978571	0.989927
	G	6	0.938828	0.916456	0.940747	0.967009	0.914688	0.928987	0.967436	0.916602	0.985495	0.913178	0.938072	0.936756	0.865291	0.969432	0.948953	0.942671	0.90757	0.897765	0.905203	0.91338
	H	7	1.04625	1.03678	1.11013	1.12701	1.05562	1.01788	1.06895	1.02899	1.0735	1.05557	1.06419	1.06522	0.903382	1.0795	1.06095	1.05965	1.06337	1.01889	1.00279	1.02993
	I	8	1.03281	1.04277	1.08895	1.11266	1.017	1.00326	1.04617	1.0368	1.07595	1.05574	1.04317	1.06725	0.866146	1.0963	1.06819	1.07676	1.04706	1.04235	0.980058	1.02176
	K	9	0.972731	0.962547	1.04614	1.07172	0.977954	0.949241	1.00652	1.01158	1.04717	0.985657	1.00342	0.985342	0.886997	1.01713	1.01997	0.988593	0.998015	0.968391	0.950228	0.962108
	L	10	0.931624	0.912905	0.974711	0.98405	0.915223	0.900056	0.946861	0.915407	0.983737	0.925954	0.938179	0.938867	0.863385	0.965201	0.974667	0.945713	0.934188	0.928833	0.894243	0.896296
	M	11	0.962448	0.951207	1.01268	1.03273	0.955177	0.922083	0.989965	0.939504	1.03533	0.969648	0.989987	0.982205	0.872013	1.0042	1.03272	0.984035	0.987385	0.955921	0.928803	0.934769
	N	12	0.971318	0.969842	0.976884	1.02991	0.927944	0.934587	1.01155	0.917718	1.04229	0.955014	0.980922	0.984572	0.868952	1.03505	1.02675	0.991183	0.937242	0.927152	0.893405	0.921222
	P	13	0.923378	0.902497	0.915179	0.950534	0.902375	0.899522	0.954629	0.878155	0.963466	0.899471	0.938792	0.915503	0.902955	0.946513	0.937868	0.92636	0.915018	0.889505	0.905654	0.898178
	Q	14	0.996737	0.977654	1.04558	1.07072	0.989717	0.947128	1.02522	0.970594	1.05713	0.997339	1.02202	1.01645	0.881996	1.04997	1.04927	1.01794	1.00935	0.980339	0.934884	0.95082
	R	15	0.94078	0.954665	1.02326	1.03502	0.942237	0.924839	0.976431	0.966912	1.03235	0.968061	0.984174	0.987663	0.829149	1.00457	1.01244	0.973492	0.978544	0.953886	0.929124	0.940768
	S	16	0.993322	0.999592	1.03156	1.074	0.969957	0.957528	1.02799	0.957431	1.05351	0.993755	1.03087	1.0117	0.914019	1.05419	1.04433	1.02135	1.00644	0.964662	0.936387	0.955988
	T	17	0.994073	0.952692	1.03668	1.03733	0.971334	0.929804	0.989799	0.951625	1.02659	0.972398	1.00136	0.980418	0.864198	1.002	1.00819	0.980508	0.994509	0.955224	0.941371	0.938596
	V	18	1	0.9701	1.05015	1.05965	0.976485	0.941328	1.00566	0.986072	1.037	0.99569	1.00991	0.999125	0.840666	1.02309	1.02777	0.995833	1.01045	0.990036	0.956938	0.956034
	W	19	0.88517	0.875024	0.922942	0.928477	0.856386	0.861933	0.887087	0.821839	0.883878	0.860483	0.871431	0.874282	0.756659	0.884017	0.877611	0.872926	0.848837	0.852983	0.850238	0.856839
	Y	20	0.943639	0.947478	0.98968	1.00908	0.924537	0.93521	0.961067	0.915179	1.00298	0.949058	0.956672	0.972849	0.786576	0.991058	0.997911	0.973268	0.949899	0.933967	0.886961	0.927254
10 uM
			1	2	3	4	5	6	7	8	9	10	11	12	13	14	15	16	17	18	19	20
			A	C	D	E	F	G	H	I	K	L	M	N	P	Q	R	S	T	V	W	Y
	A	1	2.31007	2.12371	2.56104	2.68975	2.34475	1.74603	2.27451	2.17528	2.35674	2.26285	2.32843	2.13996	1.39878	2.3837	2.23994	2.19134	2.41642	2.09326	1.96117	2.11503
	C	2	2.17861	1.8619	2.768	2.77583	2.29149	1.80974	2.22998	2.35445	2.35807	2.33051	2.3748	2.25894	1.09585	2.41248	2.349	2.28023	2.44771	2.22146	2.03432	2.04832
	D	3	1.4847	1.50865	1.50601	1.79596	1.23878	1.31626	1.81413	1.09629	1.94404	1.34865	1.55508	1.47898	0.850047	1.88109	1.8234	1.52069	1.31515	1.15426	1.05372	1.10274
	E	4	2.21835	2.18034	2.55328	2.68449	2.07877	1.88045	2.29001	1.87438	2.40587	2.17678	2.40174	2.14095	0.961993	2.47476	2.24303	2.46512	2.23985	2.02168	1.62675	1.91647
	F	5	1.89514	1.74937	2.34117	2.39259	1.83687	1.60685	1.87297	1.44082	1.98505	1.82239	1.87332	1.79587	0.796241	1.91667	1.95116	1.89224	1.64385	1.42508	1.42619	1.63828
	G	6	1.25177	1.17722	1.20516	1.47236	1.03166	1.14086	1.55405	0.95769	1.6634	1.07364	1.22025	1.21875	0.777838	1.50468	1.41318	1.26923	1.03785	0.96648	0.916714	0.969064
	H	7	1.89184	1.93563	2.3932	2.46715	2.02935	1.77473	1.96228	1.92724	1.94508	1.95375	2.00204	1.95364	0.971618	2.06256	1.85635	2.00829	2.06295	1.86471	1.77328	1.90071
	I	8	1.93056	1.93813	2.42137	2.38314	1.90074	1.61044	1.97178	2.14167	2.12223	2.10008	2.01863	2.03565	0.914766	2.30053	2.02255	2.12116	2.08197	1.91804	1.57588	1.76632
	K	9	1.38566	1.37132	2.07593	2.28956	1.35105	1.28676	1.62596	1.76217	1.81452	1.4825	1.54379	1.53176	0.830495	1.72574	1.65495	1.4551	1.56451	1.34195	1.15352	1.3088
	L	10	1.38515	1.39161	1.84971	2.01734	1.33292	1.20378	1.57214	1.35981	1.72323	1.5445	1.44653	1.53414	0.813538	1.81822	1.6537	1.54592	1.55387	1.35008	1.18899	1.21212
	M	11	1.65021	1.65744	2.16211	2.32788	1.63636	1.38084	1.79988	1.5656	1.98711	1.78721	1.79406	1.73698	0.867764	1.94803	1.93167	1.76497	1.85149	1.47039	1.46197	1.49082
	N	12	1.59767	1.57916	1.74743	2.01632	1.29877	1.35159	1.91122	1.07246	2.0934	1.42737	1.66773	1.65288	0.771505	2.00604	1.9294	1.68185	1.41182	1.14679	1.01304	1.21383
	P	13	1.09461	1.01486	1.0141	1.27925	0.906309	1.02472	1.39117	0.836609	1.40397	0.942681	1.06948	1.08817	0.781888	1.33852	1.26946	1.12803	0.912271	0.839033	0.837895	0.880557
	Q	14	1.72159	1.72377	2.17474	2.36061	1.70266	1.41188	1.91513	1.47907	2.02949	1.75359	1.86744	1.82237	0.831898	2.07443	1.98072	1.86127	1.80359	1.5499	1.26047	1.44476
	R	15	1.38758	1.36268	2.00775	2.13424	1.39372	1.25281	1.57183	1.4937	1.81818	1.50379	1.5214	1.58396	0.729555	1.76086	1.71382	1.46595	1.60118	1.38601	1.20727	1.33364
	S	16	1.73146	1.77284	2.07087	2.28448	1.62189	1.46581	1.89408	1.45034	2.00861	1.73536	1.82119	1.77531	0.927573	2.01269	1.87949	1.83487	1.72201	1.46994	1.22392	1.45548
	T	17	1.69073	1.6373	2.06987	2.188	1.64939	1.39679	1.73648	1.59567	1.95305	1.74072	1.74546	1.67375	0.877193	1.83252	1.80699	1.73475	1.79272	1.60896	1.43353	1.47856
	V	18	1.8324	1.7588	2.29096	2.33699	1.79662	1.47761	1.84759	1.89192	1.94586	1.9232	1.8755	1.80461	0.962545	1.9958	1.83163	1.83021	1.97145	1.81793	1.56118	1.64698
	W	19	1.4166	1.25071	1.5944	1.73245	1.28855	1.27983	1.419	1.0457	1.36232	1.22826	1.25986	1.32148	0.63414	1.37034	1.26909	1.31349	1.16365	1.08665	1.06735	1.17663
	Y	20	1.57939	1.60919	1.96741	1.94246	1.55258	1.39589	1.63584	1.39241	1.82081	1.56684	1.68408	1.61613	0.692524	1.74069	1.69476	1.69858	1.67552	1.44007	1.22555	1.41002
1 mM
			1	2	3	4	5	6	7	8	9	10	11	12	13	14	15	16	17	18	19	20
			A	C	D	E	F	G	H	I	K	L	M	N	P	Q	R	S	T	V	W	Y
	A	1	16.1509	17.0357	20.401	21.8286	20.9269	16.8755	12.3588	20.8457	10.4855	21.4306	15.1295	16.686	10.0145	15.1403	11.0845	13.3142	16.4761	19.8687	18.4822	19.334
	C	2	15.0928	16.2525	21.8783	18.1387	18.9984	17.343	11.7187	22.3091	9.89532	18.1133	15.5994	17.0824	7.41393	12.8995	11.3881	13.8275	17.0511	18.2215	22.1064	16.9647
	D	3	23.4078	26.2366	29.2496	35.4233	19.7918	20.6721	20.9612	13.5366	20.7036	20.8685	21.7263	21.0289	1.86134	28.686	18.9521	21.9168	19.1216	14.6359	11.8097	14.689
	E	4	18.6064	19.6144	30.4964	27.4043	25.8569	18.5803	17.8195	25.1658	15.8255	19.6422	22.0392	16.6686	5.28505	17.0639	12.0446	22.7948	21.2527	22.4958	24.4479	25.1854
	F	5	16.6469	12.9276	19.7018	16.9386	16.551	14.0985	10.5208	11.8285	8.92336	13.1994	12.007	9.98349	2.32251	9.29975	9.13154	11.8823	11.8937	13.6175	15.4286	16.7582
	G	6	13.8506	13.6118	15.6491	19.5194	10.5893	12.0489	15.3596	6.18545	15.2645	11.2093	12.6656	13.7649	1.44432	16.6313	12.3866	14.8549	10.7923	8.37896	5.71493	8.32947
	H	7	9.02039	10.2485	14.3052	12.3187	11.8864	13.675	8.24536	12.2863	6.64995	8.70901	8.60927	9.40598	7.28865	8.55327	6.55539	8.71251	11.0147	12.4211	16.6667	12.3622
	I	8	15.3071	16.3649	20.6923	12.1774	17.0267	14.6179	10.3228	21.6444	10.2809	17.6351	14.5745	14.5976	4.65366	14.582	8.99588	16.6971	15.9355	19.5875	17.1012	16.436
	K	9	11.3401	9.01552	20.514	17.7275	9.34144	11.7478	8.91138	19.7001	9.67152	9.83649	9.83855	10.2199	3.45644	10.1271	9.75253	10.3978	12.4851	12.7915	9.22187	12.0035
	L	10	14.2949	15.7343	23.1647	22.2469	16.1943	12.332	11.5997	18.488	12.24	18.3321	13.8596	13.8242	3.54708	15.3938	11.0917	15.449	17.7985	16.0911	18.1727	13.7104
	M	11	17.6008	16.2827	22.3482	21.2602	19.9369	12.6074	12.4823	19.672	11.3798	14.1057	13.6949	13.8325	5.18481	13.0568	10.7194	15.459	19.0023	17.9737	19.7977	17.0804
	N	12	19.5891	18.828	23.6473	22.8076	17.9262	16.7621	14.446	12.0576	16.2035	18.4817	16.4759	17.6858	2.08333	19.1239	10.8723	19.324	17.3546	13.6959	9.63957	14.7347
	P	13	10.86	9.58977	10.5621	16.5545	7.89305	10.6061	13.7891	3.5191	12.453	8	10.3639	10.4115	1.32837	13.0467	11.8051	11.2971	6.59615	4.45401	3.4687	5.73088
	Q	14	15.3888	17.5419	26.2583	21.5605	21.371	15.6201	12.5494	18.851	11.3785	16.4556	14.4603	16.9013	4.43933	16.6667	11.9529	14.9409	19.7506	19.4511	16.307	16.0798
	R	15	12.2773	11.0123	22.2308	19.2477	12.403	11.0932	9.22278	14.4275	11.1711	10.7705	9.69519	10.843	2.26327	9.42571	9.99018	8.97395	13.3992	13.3368	11.4235	12.2675
	S	16	12.1828	13.5848	17.4703	17.0351	14.1588	10.9496	8.59203	16.2509	8.45018	13.9227	10.6118	13.1787	4.35409	9.9878	7.08833	11.3371	13.5693	14.6519	13.2252	14.8311
	T	17	12.5323	13.6433	20.5502	18.44	13.9526	11.4634	9.30296	15.9422	9.49114	12.9457	11.5699	10.3717	5.30864	9.47128	8.58942	12.7669	16.081	14.3035	14.9216	12.6218
	V	18	12.8467	11.0332	14.1041	12.7391	12.9744	11.8425	9.12328	14.8412	8.1041	12.1317	10.8421	9.86002	7.37218	10.1889	6.94959	9.91146	13.7234	13.5824	15.7348	12.5259
	W	19	6.81633	5.2728	6.64448	7.19735	5.89896	6.55325	5.16747	4.69075	3.5755	5.36702	4.87668	4.89045	1.30024	4.40299	3.53365	4.74602	4.44875	5.98722	6.51347	5.85657
	Y	20	9.86473	10.2557	15.0353	10.7571	12.5365	10.0581	6.43564	10.2679	7.77269	9.60247	8.82397	8.43817	2.43368	8.64083	5.71535	9.11893	9.87223	11.3161	11.0726	10.5917

## Sheet: Fig. EV5b
Top
log (drug conc (uM))	QAD				QAE				QCD				QCE				QED				QEE				NeuBI0.5
0	13630000	13190000	11170000	15370000	20130000	20250000	17190000	25340000	17050000	15030000	14730000	20150000	18400000	17050000	15190000	20620000	9675000	9013000	8661000	12330000	14140000	12190000	11780000	14820000	16620000	14900000	15140000	22080000
1	28500000	25430000	22980000	31170000	41180000	35850000	30880000	53280000	33380000	30570000	29070000	42210000	37240000	32960000	33460000	44210000	17780000	17100000	16310000	26720000	25830000	23960000	23360000	32410000	18880000	18610000	17640000	24440000
2	86650000	77380000	73030000	93470000	99790000	92270000	90760000	122800000	85710000	81590000	79120000	106900000	91910000	82690000	89340000	119900000	55660000	59610000	54180000	87730000	71790000	67620000	68740000	93290000	37880000	37170000	34550000	54540000
3	156600000	166400000	130100000	171500000	175600000	184200000	156200000	208700000	174100000	170100000	148000000	180000000	165700000	159400000	148300000	188000000	141700000	129800000	122900000	164300000	156500000	143400000	141300000	175400000	102900000	96810000	98100000	120100000
4	190600000	206700000	166000000	199600000	211900000	233700000	184100000	231600000	201800000	217300000	182800000	226500000	199300000	194600000	184600000	222500000	173900000	155100000	160500000	197800000	195500000	161600000	171700000	211500000	163000000	143400000	138000000	169500000
Bottom
log (drug conc (uM))	QAD				QAE				QCD				QCE				QED				QEE				NeuBI0.5
0	0.0121984	0.00865185	0.0111279	0.0138322	0.0117857	0.0111697	0.0142768	0.0190842	0.0107205	0.00832993	0.0100371	0.0162629	0.014382	0.0117028	0.0138255	0.0157615	0.00684715	0.00681785	0.00602233	0.0115395	0.00903091	0.0112948	0.00835714	0.0119075	0.00022747	-0.0005713	0.0033127	0.0028345
1	0.0926563	0.0715183	0.0916731	0.113415	0.106722	0.0801067	0.102715	0.134119	0.0925885	0.0786779	0.0907325	0.129857	0.103413	0.101295	0.119448	0.130783	0.0528511	0.0683118	0.0556911	0.0965862	0.0712586	0.090526	0.0766495	0.105475	0.0208361	0.0198081	0.0280543	0.0376551
2	0.387928	0.32193	0.419772	0.44845	0.411719	0.342804	0.413042	0.519412	0.396834	0.319589	0.395267	0.466758	0.408598	0.399361	0.441543	0.432999	0.280066	0.334117	0.323989	0.408757	0.344194	0.379657	0.379689	0.425304	0.158691	0.16423	0.184793	0.232684
3	0.782657	0.788227	0.816386	0.887303	0.770906	0.7442	0.798672	0.906303	0.800926	0.749919	0.80603	0.851676	0.84808	0.813099	0.750983	0.848993	0.755261	0.839141	0.736703	0.938333	0.791586	0.85021	0.796009	0.896413	0.643697	0.639119	0.692466	0.716187
4	1	1	1	1	1	1	1	1	1	1	1	1	1	1	1	1	1	1	1	1	1	1	1	1	1	1	1	1
