# Supplementary material for: Fast analysis and engineering of protein function by microbe-independent deep assembly and screening
Source: Mol Syst Biol. 2026 Apr 23;22(6):1003–34. doi: 10.1038/s44320-026-00210-z (PMC13230610; doi:10.1038/s44320-026-00210-z)
Supplement: Supplementary file 8 — EV figures source data [file 44320_2026_210_MOESM8_ESM.zip › Extended view_source data/Fig EV4_source data.xlsx]

## Sheet: Fig. EV4a
1 uM ACh
			1	2	3	4	5	6	7	8	9	10	11	12	13	14	15	16	17	18	19	20
site	AA		A	C	D	E	F	G	H	I	K	L	M	N	P	Q	R	S	T	V	W	Y
239	I	1	0.917103	0.972035	0.890946	0.858763	0.860112	0.905281	0.916877	0.934744	0.96932	0.965496	0.959979	0.936051	0.896552	0.925255	0.934127	0.930442	0.927213	0.923197	0.932138	0.875565
240	I	2	0.933462	0.931728	0.910194	0.924443	0.91476	0.923448	0.912422	0.935869	0.915052	0.930393	0.928847	0.925314	1.04012	0.922013	0.91592	0.921622	0.921903	0.942249	0.915499	0.928882
241	F	3	0.908243	0.915141	0.891288	0.897869	0.931713	0.854893	0.96988	0.899949	0.906658	0.889224	0.914684	0.892164	0.915654	0.895907	0.900053	0.889017	0.917618	0.912113	0.886677	0.913624
244	G	4	0.971414	0.9276	0.911386	0.903655	0.926224	0.941304	0.902193	0.931001	0.955641	0.944416	0.93998	0.910959	0.922623	0.897388	0.93771	0.944826	0.917252	0.9338	0.960443	0.94713
297	H	5	0.946114	0.926524	0.94751	0.938134	0.936625	0.944249	0.968466	0.967359	1.00892	0.948311	0.953951	0.989873	0.943688	0.998399	0.994482	0.982869	1.00052	0.956311	0.933479	0.941853
305	F	6	0.928865	0.925863	0.924919	0.921633	0.973218	0.909233	0.917995	0.914712	0.908562	0.913525	0.91855	0.918057	0.925067	0.915087	0.91571	0.932635	0.919758	0.915967	0.98939	0.931185
306	P	7	0.913104	0.881222	0.934424	0.897694	0.894054	0.854399	0.879121	0.8648	0.885147	0.893533	0.89148	0.89146	0.95817	0.871341	0.88828	0.899804	0.888154	0.86701	0.919031	0.899404
479	A	8	0.956849	0.929424	0.95866	0.955009	0.920063	0.951826	0.93862	0.956769	0.972116	0.955726	0.946177	0.952261	0.969821	0.965263	0.960223	0.947	0.928819	0.971601	0.861464	0.924259
485	G	9	0.875245	0.883268	0.91574	0.888889	0.86459	0.882929	0.875563	0.843599	0.847601	0.877319	0.887296	0.922925	0.8845	0.863021	0.829935	0.890115	0.861903	0.839001	0.825333	0.875
496	R	10	0.88057	0.91174	0.831795	0.829564	0.906752	0.876861	0.886565	0.891437	0.87235	0.890615	0.863318	0.86237	0.869913	0.869759	0.881333	0.851719	0.86789	0.874722	0.891365	0.893478
546	F	11	0.83431	0.841008	0.823913	0.828267	0.883737	0.828506	0.82716	0.851933	0.818024	0.841821	0.848897	0.828862	0.818206	0.83415	0.818299	0.825397	0.817384	0.845557	0.852478	0.863051
550	G	12	0.867588	0.894449	0.825121	0.840534	0.850469	0.88668	0.830147	0.851323	0.823147	0.855572	0.85262	0.899249	0.82516	0.929651	0.911265	0.871956	0.862725	0.859176	0.830994	0.837927
560	L	13	0.9751	0.970759	0.889742	0.970383	0.919941	0.899918	0.963462	0.938293	0.909982	0.907043	0.930076	0.907503	0.90099	0.938572	0.914229	0.936895	0.945282	0.95399	0.893379	0.915799
591	W	14	0.883776	0.86698	0.809507	0.848315	0.871585	0.785653	0.807399	0.897423	0.794686	0.859809	0.849245	0.824416	0.856656	0.807662	0.763293	0.837085	0.863118	0.8847	0.905355	0.873221
610	A	15	0.910879	0.893824	0.942488	0.948839	0.890035	0.896722	0.907834	0.883689	0.944547	0.899013	0.903014	0.904059	0.794362	0.926047	0.930297	0.906797	0.897514	0.885663	0.874012	0.880567
615	Y	16	0.873781	0.88335	0.821317	0.808666	0.85593	0.829878	0.886002	0.892417	0.896844	0.907951	0.744286	0.690627	0.853632	0.762045	0.890544	0.833667	0.840961	0.897639	0.881451	0.910008
10 uM ACh
			1	2	3	4	5	6	7	8	9	10	11	12	13	14	15	16	17	18	19	20
site	AA		A	C	D	E	F	G	H	I	K	L	M	N	P	Q	R	S	T	V	W	Y
239	I	1	0.852705	0.973963	0.806538	0.740216	0.739139	0.86337	0.848237	1.10356	0.952736	1.2591	1.02189	0.893886	0.805911	0.857474	0.899684	0.895254	0.883375	1.00626	0.914213	0.793091
240	I	2	1.06521	0.991076	0.968447	1.03845	0.989649	0.946207	0.965147	1.1273	1.01118	1.03885	1.023	0.968936	1.31071	0.996848	1.02164	0.932432	0.925494	1.06372	0.952122	1.05689
241	F	3	0.853607	0.864393	0.808637	0.816519	1.10707	0.742959	0.914458	0.846508	0.83296	0.845516	0.916325	0.812258	0.890976	0.819929	0.825734	0.8053	0.815796	0.884453	0.849158	1.0698
244	G	4	0.956471	0.892935	0.845698	0.831347	0.898726	1.12138	0.828335	0.924295	0.935033	0.920162	0.916921	0.863277	0.884304	0.819163	0.896044	0.904746	0.873291	0.896881	0.932753	0.940332
297	H	5	0.996523	0.954762	1.00942	0.977181	0.992997	0.949237	1.25012	1.24805	1.12866	1.0118	1.06039	1.21415	0.916448	1.21185	0.994907	1.14343	1.31105	1.08333	0.953189	1.01082
305	F	6	0.921168	0.883871	0.907832	0.878367	1.23414	0.872457	0.909478	0.908031	0.879468	0.931264	0.898745	0.89127	0.933988	0.881286	0.895232	0.91755	0.881908	0.885504	1.17699	0.990748
306	P	7	0.865896	0.817605	0.872899	0.853398	0.896216	0.765489	0.818681	0.8032	0.827288	0.844111	0.840015	0.837989	1.19529	0.819723	0.822198	0.864538	0.831028	0.823562	0.929265	0.876143
479	A	8	1.19599	1.03191	1.20813	1.19046	1.00705	1.13717	1.10818	1.17872	1.26448	1.18938	1.12808	1.13342	1.23058	1.19185	1.16229	1.069	1.02546	1.21663	0.819962	0.985181
485	G	9	0.986791	1.0856	1.0231	1.00444	0.949071	1.00968	0.974662	0.910628	0.909225	0.964407	0.996045	1.06456	0.907927	0.963184	0.913948	1.00401	1.00438	0.886823	0.880194	0.956761
496	R	10	0.97148	1.012	0.821197	0.819092	0.991961	0.898511	0.977186	1.0474	0.974726	1.02895	0.936323	0.878238	0.829578	0.928844	0.992697	0.911175	0.927523	0.989622	0.976787	0.969384
546	F	11	0.762672	0.755963	0.749275	0.753951	0.998127	0.747021	0.76535	0.817247	0.722704	0.783073	0.818094	0.751868	0.750174	0.761372	0.718428	0.738322	0.73748	0.79767	0.801754	0.929844
550	G	12	0.997176	1.04446	0.744605	0.895638	0.78127	1.01552	0.757551	0.782234	0.794728	0.868048	0.905204	1.13997	0.72647	1.38949	1.31704	0.937026	0.84487	0.89684	0.749776	0.791503
560	L	13	1.28835	1.41687	0.976979	1.4063	1.13556	0.937551	1.26731	1.23061	1.01465	1.06547	1.18133	1.10716	0.90429	1.22284	1.0583	1.23215	1.23534	1.28674	1.11092	1.18408
591	W	14	0.797913	0.786026	0.675336	0.750766	0.886648	0.625506	0.684366	0.861449	0.649758	0.771644	0.742717	0.699844	0.751348	0.665523	0.598977	0.728476	0.774905	0.815154	1.06746	0.914618
610	A	15	1.08778	1.00487	1.28979	1.32321	0.991682	1.00334	1.08027	0.955391	1.22089	1.04013	1.05967	1.06892	0.657463	1.15535	1.14424	1.07022	1.03547	0.958242	0.884072	0.924942
615	Y	16	0.78792	0.798452	0.712644	0.69815	0.782226	0.72302	0.796396	0.80787	0.812097	0.841485	0.610996	0.55419	0.778063	0.645682	0.793745	0.728509	0.733791	0.807135	0.801036	1.11861
1 mM ACh
			1	2	3	4	5	6	7	8	9	10	11	12	13	14	15	16	17	18	19	20
site	AA		A	C	D	E	F	G	H	I	K	L	M	N	P	Q	R	S	T	V	W	Y
239	I	1	3.4235	2.81975	2.08381	2.298	2.29795	3.02946	3.07911	9.95517	3.23821	8.88473	8.67178	2.85258	2.40394	3.26965	2.62557	2.73802	2.62168	7.28544	4.96343	2.77355
240	I	2	6.55513	6.4646	1.84825	7.28757	7.94054	1.07262	6.12601	11.1067	7.14701	9.56814	7.77175	4.71776	6.14839	6.21471	7.33257	4.55356	5.39683	1.97847	4.70331	8.75059
241	F	3	2.70547	1.50592	0.81699	1.54642	10.4055	1.3967	1.90387	3.82178	1.38179	4.49053	5.24728	1.44251	2.81807	1.51929	1.33101	2.24457	0.906202	4.74681	4.96324	8.58203
244	G	4	2.02044	2.7823	0.884285	1.58437	2.91312	9.72107	2.17945	5.30437	2.80894	2.86382	2.20341	3.67516	2.39307	2.60922	2.33511	3.18257	2.83446	3.09725	2.57255	4.4499
297	H	5	6.15098	4.98919	7.58412	6.47059	6.65966	4.32218	9.3601	8.54314	4.76943	6.59951	7.63463	7.19526	2.58067	4.86713	2.87861	7.79114	7.84741	5.65777	5.27512	7.12982
305	F	6	3.31918	2.60555	2.95275	2.30694	9.32498	2.80796	3.71456	3.86354	2.38653	5.00443	3.31381	2.83697	3.6744	2.35202	3.08408	2.7591	2.22029	2.9762	6.55655	4.60395
306	P	7	3.01072	3.02902	3.04622	2.77306	5.7973	1.79492	2.45742	3.16	2.04577	3.80126	3.87625	2.60814	7.99085	3.16102	1.90581	3.48527	2.5442	2.81576	4.39435	3.98012
479	A	8	8.29009	8.51323	13.0969	10.7499	5.4569	7.60516	7.75475	7.85118	8.73951	8.27895	6.83695	9.88693	9.36863	7.94648	6.06285	8.48667	7.67072	7.82801	1.58556	4.10593
485	G	9	3.86448	7.57576	3.6296	4.05926	4.20611	6.74828	4.09065	4.24034	3.15129	3.39606	3.87939	4.92819	6.26805	4.09637	3.52936	4.0276	3.59579	3.59936	3.18838	4.7673
496	R	10	3.86052	5.35133	1.44171	1.36409	8.33199	5.9874	4.42649	6.07645	6.5665	7.40626	5.43677	2.841	4.03343	4.59085	6.64194	5.11032	3.52339	5.12528	7.02105	9.08696
546	F	11	2.45776	2.07322	2.07754	2.24924	6.43719	2.15124	2.91358	3.74692	1.5078	3.16927	3.48102	2.28693	2.27962	2.48985	1.59665	2.00605	1.99761	3.19133	3.40801	5.6035
550	G	12	7.32353	6.51241	2.67311	7.34085	3.18489	5.88922	4.1258	2.89374	3.95305	6.41785	7.09243	7.00772	2.05574	8.27111	8.71402	5.07784	4.55169	7.22327	2.85847	3.74344
560	L	13	5.751	8.54075	9.03069	9.77872	6.04617	7.04663	6.075	7.50235	5.17125	7.4791	7.74954	9.01251	6.04668	8.92011	6.5168	9.26148	8.79257	7.29884	5.01462	6.78654
591	W	14	2.21205	1.85892	1.50511	2.15577	7.09982	1.07529	1.15659	3.75352	0.830314	2.22121	1.4642	1.24675	1.48254	0.836393	0.451713	1.55886	2.06971	2.68704	7.75117	7.25374
610	A	15	7.40373	6.86036	11.605	9.97564	7.26335	5.86024	5.65861	7.64094	6.46211	7.74178	7.35294	6.43012	2.63371	6.28186	5.20635	6.85064	7.74386	7.06701	6.71856	6.34279
615	Y	16	1.59805	1.50791	0.749216	0.934761	2.30907	0.824561	1.3881	1.16984	1.13328	1.88964	0.713441	0.492737	1.99743	0.968182	0.89799	1.05078	0.703661	1.12598	1.2628	7.3514

## Sheet: Fig. EV4b
Top
log (drug conc (uM))	G550Q	G550R	L560C	L560E	A610D	A610E	NeuBI0.5
0	32380000	41870000	49940000	33120000	28390000	34560000	25720000
1	46620000	54480000	66050000	43470000	32640000	47240000	36960000
2	105300000	127700000	123200000	101200000	84780000	110000000	81330000
3	209700000	245400000	225300000	202200000	193100000	234800000	204800000
4	266600000	332100000	251800000	227700000	222300000	253700000	221600000
Bottom
log (drug conc (uM))	G550Q	G550R	L560C	L560E	A610D	A610E	NeuBI0.5
0	0.00088071	0.00319782	0.00150671	0.00395953	0.00162603	0.00482495	0.00186784
1	0.0598959	0.0624803	0.0806246	0.0661717	0.0456748	0.0620074	0.0284571
2	0.298408	0.346993	0.471559	0.398437	0.261767	0.369575	0.192636
3	0.782941	0.76574	0.884593	0.934346	0.861468	1.00787	0.688053
4	1	1	1	1	1	1	1
