# Supplementary material for: Fast analysis and engineering of protein function by microbe-independent deep assembly and screening
Source: Mol Syst Biol. 2026 Apr 23;22(6):1003–34. doi: 10.1038/s44320-026-00210-z (PMC13230610; doi:10.1038/s44320-026-00210-z)
Supplement: Supplementary file 8 — EV figures source data [file 44320_2026_210_MOESM8_ESM.zip › Extended view_source data/Fig EV3_source data.xlsx]

## Sheet: Fig. EV3b
	H2O		ACh (100 μM)		ACh (1000 μM)
NeuBI0.5	9827000	9686000	28170000	31550000	95780000	99850000
NeuBI0.5mut	3234000	3234000	3240000	3320000	3657000	3473000

## Sheet: Fig. EV3c
Wavelength (nm)	NeuBI0.5 + H2O	NeuBI0.5mut + H2O	NeuBI0.5 + Ach (100 uM)	NeuBI0.5mut + Ach (100 uM)	NeuBI0.5 + Ach (1000 uM)	NeuBI0.5mut + Ach (1000 uM)
400	0.006328	-0.01663	0.017391	-0.03382	0.017204	-0.0093
402	0.020231	0.001014	0.02139	-0.00101	0.02188	0.009859
404	0.033009	-0.02474	0.037043	0.01353	0.040816	0.015717
406	0.059521	0.036691	0.056504	0.014757	0.058502	0.038335
408	0.078406	0.080861	0.085548	0.031977	0.083946	0.075316
410	0.094029	0.103748	0.110976	0.125243	0.110569	0.077249
412	0.163835	0.120016	0.165219	0.130185	0.167625	0.152268
414	0.205339	0.125598	0.205469	0.179612	0.212441	0.103792
416	0.242451	0.228947	0.261053	0.232215	0.250033	0.235911
418	0.351657	0.350399	0.357271	0.362136	0.348094	0.319554
420	0.379537	0.343222	0.407488	0.347749	0.416455	0.344758
422	0.439769	0.41252	0.478789	0.487996	0.513779	0.442974
424	0.527617	0.575997	0.564528	0.578994	0.55913	0.520967
426	0.645976	0.641786	0.619857	0.619594	0.611171	0.516877
428	0.630984	0.614673	0.70138	0.669638	0.664415	0.681041
430	0.728827	0.731818	0.766931	0.680759	0.744482	0.665428
432	0.773014	0.705981	0.787759	0.722595	0.765886	0.700446
434	0.768543	0.807815	0.809737	0.775993	0.822742	0.722751
436	0.832457	0.702073	0.851776	0.831333	0.83612	0.777695
438	0.882693	0.783094	0.876054	0.843071	0.858863	0.760595
440	0.812993	0.838118	0.907232	0.916152	0.919732	0.901859
442	0.887165	0.857257	0.967033	0.900265	0.940468	0.895911
444	0.878485	0.913078	0.942883	0.921447	0.945151	0.85948
446	0.892688	0.937002	0.991055	0.992939	0.950502	0.847584
448	0.95292	0.938596	0.964094	1	0.979933	0.987361
450	0.971331	1	0.997061	0.964695	0.960535	1
452	0.940558	0.997608	1	0.880847	1	0.854275
454	0.960547	0.889952	0.946716	0.969991	0.974582	0.936059
456	0.92767	0.878788	0.972783	0.884378	0.953177	0.679405
458	1	0.876396	0.949144	0.967343	0.917726	0.886989
460	0.810363	0.930622	0.914643	0.814298	0.911037	0.747955
462	0.786165	0.942584	0.915921	0.819859	0.834783	0.834201
464	0.831668	0.871611	0.847815	0.786496	0.840803	0.788848
466	0.800631	0.764753	0.827498	0.812004	0.80602	0.738067
468	0.736981	0.757018	0.763481	0.674404	0.80602	0.752416
470	0.700158	0.739793	0.763992	0.659488	0.771237	0.713234
472	0.754077	0.625758	0.742525	0.695057	0.709699	0.693532
474	0.685692	0.659809	0.755303	0.642807	0.698328	0.722825
476	0.697265	0.56874	0.721186	0.771492	0.685619	0.59487
478	0.677012	0.59051	0.65538	0.684554	0.641271	0.657993
480	0.620726	0.517943	0.595834	0.646778	0.595786	0.568996
482	0.568648	0.51252	0.554306	0.423477	0.571037	0.479777
484	0.518937	0.56252	0.526323	0.515534	0.532441	0.48119
486	0.502104	0.464514	0.491822	0.494969	0.493177	0.432862
488	0.449763	0.397847	0.475978	0.429568	0.461739	0.435242
490	0.458969	0.449362	0.459111	0.517123	0.437793	0.479554
492	0.411625	0.384928	0.443905	0.417741	0.431304	0.404981
494	0.427933	0.360367	0.406721	0.330627	0.395184	0.349219
496	0.344555	0.389633	0.404549	0.347926	0.382809	0.34223
498	0.361389	0.349522	0.352287	0.355958	0.346421	0.314944
500	0.31536	0.225997	0.318809	0.332833	0.339532	0.309814
502	0.309311	0.320415	0.314592	0.209885	0.326154	0.27145
504	0.302209	0.293062	0.292103	0.222242	0.297793	0.304758
506	0.256102	0.214992	0.272297	0.216858	0.282943	0.272416
508	0.229248	0.219378	0.280348	0.272109	0.270502	0.22632
510	0.245686	0.256778	0.243675	0.225154	0.248896	0.255316
512	0.229327	0.195375	0.214541	0.222065	0.228495	0.276208
514	0.220779	0.19075	0.224252	0.202383	0.222609	0.155985
516	0.185718	0.168581	0.207641	0.153486	0.201605	0.183271
518	0.17262	0.213716	0.184258	0.200441	0.189833	0.143569
520	0.159811	0.155742	0.172885	0.178817	0.173043	0.128476
522	0.151499	0.101515	0.162024	0.16293	0.163545	0.167212
524	0.122514	0.130383	0.145541	0.099294	0.150569	0.176283
526	0.130431	0.10319	0.131485	0.159488	0.139933	0.092119
528	0.111231	0.095375	0.148735	0.124272	0.131104	0.100074
530	0.123645	0.048214	0.120215	0.063857	0.13097	0.091599
532	0.1106	0.107974	0.126527	0.077449	0.109833	0.069442
534	0.081142	0.078955	0.106951	0.050362	0.106154	0.098736
536	0.071305	0.073907	0.092014	0.082171	0.100602	0.01623
538	0.088769	0.064952	0.098646	0.022454	0.09097	0.066535
540	0.089663	0.043293	0.08413	0.096646	0.097592	0.047747
542	0.081536	0.048541	0.078239	0.081077	0.088294	0.060439
544	0.053709	0.0311	0.08919	0.027573	0.084548	0.065561
546	0.062783	0.058238	0.090774	0.018508	0.08602	0.023874
548	0.052762	0.019442	0.081472	0.040512	0.083211	0.070974
550	0.064072	0.029163	0.073959	0.027829	0.075184	0.01542
552	0.04424	0.03319	0.067519	0.038861	0.082341	0.016491
554	0.05526	0.05256	0.07792	0.012074	0.087023	0.023584
556	0.0697	0.05181	0.074508	0.014457	0.102207	0.039569
558	0.069095	0.031443	0.09586	0.007693	0.11204	0.044981
560	0.049158	-0.00513	0.108945	0.02248	0.150635	0.00826
562	0.093425	0.048469	0.121812	0.010071	0.151572	0.030342
564	0.084982	0.069346	0.16228	0.046293	0.202274	0.033822
566	0.102104	0.049322	0.204063	0.049153	0.238595	0.065762
568	0.134824	0.060311	0.254153	0.079691	0.310836	0.087063
570	0.132799	0.062536	0.282009	0.044996	0.382742	0.081115
572	0.199395	0.103429	0.345132	0.08436	0.464682	0.151524
574	0.223672	0.110367	0.41541	0.125772	0.527492	0.127584
576	0.248159	0.140829	0.43381	0.145278	0.579465	0.100892
578	0.274855	0.170415	0.479044	0.198147	0.666087	0.16342
580	0.295634	0.210526	0.548812	0.174581	0.733779	0.202156
582	0.306418	0.158931	0.598007	0.162842	0.790635	0.183048
584	0.319832	0.166746	0.697674	0.150397	0.850167	0.235465
586	0.33535	0.240909	0.695758	0.249426	0.894983	0.19658
588	0.351657	0.202951	0.708536	0.193998	0.907023	0.247509
590	0.346134	0.255742	0.774214	0.22489	0.940468	0.220149
592	0.370857	0.227592	0.735114	0.184466	0.928428	0.232045
594	0.380326	0.173206	0.746358	0.221977	0.965886	0.217546
596	0.344292	0.205104	0.71863	0.262048	0.92709	0.147212
598	0.365334	0.129107	0.76872	0.288879	0.898997	0.218439
600	0.331405	0.248804	0.727319	0.21271	0.862876	0.22052
602	0.336402	0.201994	0.66228	0.159135	0.858194	0.201115
604	0.349816	0.150877	0.611168	0.184025	0.816054	0.206468
606	0.315623	0.147368	0.610529	0.188703	0.793311	0.272045
608	0.25626	0.139793	0.588934	0.123124	0.754515	0.223197
610	0.248133	0.151675	0.61449	0.088791	0.735117	0.112639
612	0.286691	0.12807	0.530667	0.364078	0.736455	0.172714
614	0.266176	0.171132	0.546001	0.070335	0.67893	0.111227
616	0.251894	0.092026	0.5299	0.219947	0.646221	0.12223
618	0.252078	0.09689	0.539739	0.126125	0.619599	0.176877
620	0.207496	0.191547	0.489011	0.123389	0.632375	0.132937
622	0.234008	0.069282	0.502939	0.076946	0.615318	0.130558
624	0.2505	0.126396	0.449399	0.059638	0.58214	0.049777
626	0.242215	0.077943	0.421288	0.091086	0.534716	0.099331
628	0.216754	0.1563	0.424866	0.039665	0.539732	0.089368
630	0.186639	0.195614	0.429849	0.101147	0.521739	0.169368
632	0.175145	0.004167	0.40506	0.087838	0.508763	0.063911
634	0.168964	0.095694	0.377204	0.124007	0.527559	0.215688
636	0.149947	0.033716	0.37861	0.080662	0.487291	0.115985
638	0.147238	0.012759	0.336059	-0.03452	0.46408	0.114796
640	0.143083	0.040853	0.353948	0.032604	0.440535	0.070491
642	0.16878	0.092584	0.326093	-0.0775	0.426957	0.065435
644	0.13506	0.087959	0.33657	-0.01502	0.447492	0.018929
646	0.15192	0.028644	0.274981	0.014475	0.383411	0.181264
648	0.130405	0.024394	0.272936	0.059859	0.375184	0.059286
650	0.104024	-0.01601	0.242908	-0.01913	0.34495	0.057227
652	0.09687	-0.01876	0.273575	0.011686	0.319398	0.009323
654	0.110784	-0.01907	0.254792	0.153751	0.318729	0.029487
656	0.08819	0.033102	0.213902	-0.01696	0.270301	0.012275
658	0.125644	-0.05707	0.186558	-0.02884	0.266288	-0.02845
660	0.095976	0.092344	0.213391	-0.04589	0.252575	0.029309
662	0.082825	0.049561	0.202402	-0.03113	0.231171	0.001643
664	0.061047	-0.02824	0.178635	-0.03767	0.221137	-0.03126
666	0.063072	0.010486	0.178508	-0.01516	0.20689	-0.03219
668	0.057549	-0.08748	0.143624	-0.01457	0.209164	-0.00204
670	0.043635	-0.09083	0.128418	0.048729	0.196054	0.010268
672	0.071331	-0.05665	0.120841	-0.08184	0.173244	-0.03139
674	0.041662	-0.00234	0.142602	-0.09515	0.138729	0.008394
676	0.05213	-0.1	0.113864	-0.04772	0.168763	-0.04775
678	0.038217	-0.12456	0.114413	-0.04491	0.15505	-0.05964
680	0.008125	-0.14282	0.085535	-0.0299	0.148562	-0.10483

## Sheet: Fig. EV3d
	H2O		ACh (100 μM)		ACh (1000 μM)
NeuBI0.5	225800	220300	1234000	1409000	4925000	5245000
NeuBI0.5mut	49590	49380	52460	54830	72050	68020

## Sheet: Fig. EV3e
log (drug conc (uM))	ACh		Choline		Glutamate		GABA		Serotonin		Dopamine		Glycine		NE
4.08	7.90143	7.8731	4.44014	4.41509	1.03864	1.01711	0.98525	0.992056	1.05895	1.06508	1.07984	1.08678	0.995261	0.996948
3.58	6.65127	6.83323	2.89067	2.96657	0.999769	0.99193	0.973691	0.968901	1.03639	1.04077	1.0175	1.02064	0.994236	0.971938
3.08	5.3643	5.45566	1.93748	1.95693	0.997735	0.977249	0.974059	0.974947	0.994916	0.991425	0.985795	0.992469	0.975516	0.968525	0.884598	0.868039
2.58	3.67607	3.68401	1.35369	1.36825	0.991412	0.987389	0.981161	0.972029	0.979387	0.974483	0.990619	0.983795	0.976478	0.974261	0.9471	0.96698
2.08	2.47004	2.45913	1.13004	1.13193	0.980655	0.958352	0.974494	0.974463	0.973388	0.983538	0.992599	0.995685	0.976904	0.974026	0.986715	1.00117
1.58	1.60511	1.60902	1.03111	1.01651	0.984674	0.982074	0.979145	0.980414	0.971292	0.968676	0.995996	0.987859	0.991861	0.993166	0.993476	0.99781
1.08	1.22061	1.22772	0.985738	0.988189	1.00318	0.980985	0.977692	0.973287	0.98756	0.980346	0.991148	1.00454	0.986421	0.984749	0.983606	1.01148
0.58	1.07036	1.0758	1.01196	1.01409	1.01561	1.03551	1.01553	1.0027	1.00943	1.01513	1.01515	1.026	1.01465	1.00532	1.02107	1.02888
