# Supplementary material for: Fast analysis and engineering of protein function by microbe-independent deep assembly and screening
Source: Mol Syst Biol. 2026 Apr 23;22(6):1003–34. doi: 10.1038/s44320-026-00210-z (PMC13230610; doi:10.1038/s44320-026-00210-z)
Supplement: Supplementary file 8 — EV figures source data [file 44320_2026_210_MOESM8_ESM.zip › Extended view_source data/Fig EV8_source data.xlsx]

## Sheet: Fig. EV8b
log (drug conc (uM))	YW453 WT_ACh			YW453 WT_Choline
0.5	1.17	0.95	0.95	0.89	0.92	0.91
1	1.18	1.3	1.05	1	0.91	0.97
1.5	1.59	1.9	1.66	1.04	0.93	1.01
2	3.16	3.17	2.49	1.32	0.97	1.01
2.5	5.78	6.26	6.54	1.68	1.14	1.07
3	16.48	16.17	11.57	2.29	2.21	1.65
3.5	22.44	24.16	26.21	4.05	4.24	4.92
4	56.82	60.81	52.28	7.05	9.39	7.01

## Sheet: Fig. EV8c
log (drug conc (uM))	YW646 AE_ACh			YW646 AE_Choline
0.5	1.5	1.56	1.6	0.92	0.91	0.81
1	2.85	3.32	2.61	0.93	1.11	0.22
1.5	6.95	6.48	6.24	1.06	1.02	0.98
2	14.52	14.71	13.52	1.7	1.46	1.39
2.5	46.48	34.76	31.38	3.11	3.47	3.11
3	90.27	95.68	89.5	4.7	6.13	5.7
3.5	141.74	126.1	131.38	11.52	14.29	13.06
4	211.96	238.57	216.49	25.47	20.25	27.17

## Sheet: Fig. EV8d
log (drug conc (uM))	YW649 ED_ACh			YW649 ED_Choline
0.5	1.52717	1.60141	1.60412	1.22488	0.889465	0.976982
1	2.10696	2.75098	2.13667	1.10923	1.09254	1.0058
1.5	3.80392	3.95988	4.31103	1.09819	1.0583	1.10057
2	8.88437	11.1475	9.77637	1.58297	1.44294	1.60898
2.5	30.4523	29.5824	33.5865	2.43344	1.91322	2.1345
3	83.2908	100.414	79.7721	4.07188	4.89353	3.68874
3.5	131.829	149.836	129.698	15.269	10.3439	10.6008
4	230.455	245.164	245.906	27.3516	32.4614	26.5283
