# Supplementary material for: Fast analysis and engineering of protein function by microbe-independent deep assembly and screening
Source: Mol Syst Biol. 2026 Apr 23;22(6):1003–34. doi: 10.1038/s44320-026-00210-z (PMC13230610; doi:10.1038/s44320-026-00210-z)
Supplement: Supplementary file 8 — EV figures source data [file 44320_2026_210_MOESM8_ESM.zip › Extended view_source data/Fig EV7_source data.xlsx]

## Sheet: Fig. EV7b
Ach-NeuBI1b						Ach-NeuBI1c
log (drug conc (uM))	ACh	Choline				log (drug conc (uM))	ACh	Choline
0	1.17443	0.97859				0	1.18467	0.99628
1	2.22587	1.01817				1	2.54571	1.02199
2	5.74751	1.31671				2	7.54152	1.32343
3	9.28375	3.1756				3	16.0166	3.39474
4	10.1402	6.94277				4	17.0035	9.1484

## Sheet: Fig. EV7c (left)
Wavelength	NeuBI1b + H2O	NeuBI1b + Ach (1 uM)	NeuBI1b + Ach (10 uM)	NeuBI1b + Ach (100 uM)	NeuBI1b + Ach (1 mM)
400	0.017235	0.00860657	0.0187062	0.013833	0.0170084
402	0.0270462	0.0216474	0.028172	0.0259013	0.0193344
404	0.0366868	0.02671	0.0358514	0.0393485	0.0306656
406	0.0507214	0.0464847	0.0577045	0.0586907	0.056886
408	0.0793284	0.0693541	0.0745576	0.0860848	0.0761056
410	0.106493	0.101889	0.125209	0.118849	0.112089
412	0.155561	0.14904	0.146244	0.156293	0.141393
414	0.199764	0.196159	0.205509	0.198735	0.211247
416	0.244491	0.277734	0.260518	0.243137	0.258454
418	0.311385	0.317727	0.319449	0.343264	0.317138
420	0.400839	0.377559	0.386227	0.411259	0.39365
422	0.453961	0.426123	0.478965	0.465275	0.461056
424	0.540268	0.575147	0.56177	0.573877	0.564269
426	0.625	0.571973	0.623122	0.618849	0.606809
428	0.643232	0.612284	0.687145	0.685642	0.668783
430	0.712093	0.733534	0.731302	0.734345	0.736725
432	0.761543	0.725758	0.779716	0.753953	0.760444
434	0.78712	0.849072	0.83005	0.816572	0.799541
436	0.822534	0.796858	0.868114	0.850095	0.843152
438	0.883657	0.906523	0.875626	0.858318	0.856924
440	0.865163	0.866053	0.912354	0.910183	0.93114
442	0.912513	0.931916	0.971619	0.973435	0.940321
444	0.988851	0.958895	0.950751	0.977862	0.947972
446	0.900184	0.970005	0.994992	1	0.946442
448	1	0.954134	0.958264	0.984187	1
450	0.979801	1	0.988314	0.981025	0.995409
452	0.966684	0.944136	1	0.925996	0.976282
454	0.974423	0.970957	0.98414	0.962682	0.961744
456	0.924843	0.941597	0.96828	0.932321	0.946442
458	0.910414	0.885574	0.960768	0.909551	0.872226
460	0.833421	0.870497	0.897329	0.867805	0.857689
462	0.88851	0.827646	0.881469	0.892473	0.863045
464	0.827387	0.854626	0.884808	0.85136	0.822494
466	0.845094	0.81495	0.820785	0.797596	0.804897
468	0.808106	0.815585	0.775459	0.804554	0.748508
470	0.75341	0.746389	0.804674	0.758381	0.745295
472	0.7399	0.724488	0.740818	0.70019	0.70176
474	0.692025	0.731947	0.745743	0.691967	0.659908
476	0.687172	0.679733	0.692404	0.671094	0.6443
478	0.61031	0.602761	0.648497	0.645794	0.598852
480	0.611097	0.594191	0.607346	0.557495	0.584009
482	0.533054	0.55515	0.563022	0.540481	0.535348
484	0.572928	0.504364	0.519866	0.547944	0.511783
486	0.489376	0.49754	0.473289	0.497343	0.499464
488	0.483604	0.42406	0.472454	0.47976	0.467177
490	0.435467	0.4412	0.453005	0.442758	0.440092
492	0.432188	0.399619	0.443072	0.401139	0.409181
494	0.398478	0.378829	0.409683	0.40038	0.363963
496	0.379591	0.367561	0.376711	0.347185	0.36075
498	0.360047	0.342803	0.344658	0.344845	0.328692
500	0.311385	0.328995	0.342738	0.333397	0.30153
502	0.286333	0.323917	0.320451	0.317331	0.302754
504	0.302859	0.302492	0.297329	0.288805	0.274675
506	0.255378	0.270751	0.267028	0.275269	0.272533
508	0.256558	0.240914	0.278464	0.253068	0.260597
510	0.257608	0.247738	0.246244	0.241556	0.238179
512	0.198715	0.223298	0.218614	0.227071	0.206963
514	0.206191	0.190763	0.207262	0.208096	0.191813
516	0.19032	0.177432	0.185142	0.20525	0.187988
518	0.171563	0.173465	0.18581	0.170525	0.186687
520	0.148872	0.156959	0.17621	0.179823	0.179878
522	0.173924	0.162831	0.177629	0.146996	0.156312
524	0.142183	0.131757	0.147746	0.145288	0.146519
526	0.144281	0.143961	0.133723	0.150538	0.138103
528	0.131558	0.125298	0.130718	0.113283	0.130604
530	0.112264	0.0848913	0.122538	0.115433	0.113007
532	0.120042	0.0980321	0.118698	0.103036	0.102142
534	0.104355	0.0972068	0.103255	0.0893106	0.104055
536	0.108355	0.0860974	0.0939065	0.101328	0.0980107
538	0.0792235	0.0701476	0.0829633	0.0898798	0.0907422
540	0.0725341	0.078432	0.0815609	0.084883	0.0883703
542	0.0719963	0.0741628	0.0658264	0.0762176	0.0832441
544	0.0662775	0.0768449	0.0724624	0.072296	0.0621806
546	0.0528594	0.0639581	0.0924875	0.0688805	0.0799541
548	0.0744753	0.0682273	0.073005	0.073055	0.079342
550	0.0477046	0.0490716	0.066611	0.0729918	0.0762204
552	0.0597849	0.0645136	0.0794992	0.0904491	0.070811
554	0.0740032	0.0598159	0.0775376	0.085642	0.0817904
556	0.0707634	0.0633709	0.0857262	0.0943707	0.0912012
558	0.0786333	0.0783844	0.109766	0.106578	0.110252
560	0.0732949	0.113331	0.130301	0.137381	0.143611
562	0.115858	0.121139	0.157179	0.167109	0.158837
564	0.15202	0.140771	0.194491	0.224605	0.203749
566	0.174318	0.175686	0.239065	0.257622	0.25065
568	0.240425	0.226948	0.292154	0.334409	0.328003
570	0.254328	0.28551	0.385225	0.377356	0.400383
572	0.296301	0.318997	0.400835	0.453574	0.480566
574	0.368442	0.382162	0.508598	0.549968	0.52456
576	0.383526	0.445644	0.543573	0.614611	0.653022
578	0.440451	0.460244	0.619366	0.708412	0.714537
580	0.495672	0.512617	0.693406	0.762176	0.771997
582	0.529381	0.547373	0.722287	0.830487	0.835501
584	0.574764	0.641803	0.789149	0.905123	0.925019
586	0.602571	0.644818	0.824624	0.925364	0.948738
588	0.613982	0.647199	0.843072	0.976597	1.00918
590	0.612408	0.688938	0.872287	0.967742	1.01989
592	0.648216	0.654975	0.847245	0.963947	0.978577
594	0.599161	0.60292	0.896494	0.970272	0.997705
596	0.616999	0.697984	0.892321	0.953194	0.954093
598	0.637723	0.679892	0.868114	0.922201	0.935731
600	0.605981	0.656404	0.857262	0.862745	0.960979
602	0.556663	0.643073	0.801419	0.914611	0.901301
604	0.539481	0.634344	0.728297	0.835547	0.912777
606	0.551548	0.548167	0.74591	0.84883	0.825555
608	0.528069	0.581971	0.696411	0.819102	0.83091
610	0.514297	0.567212	0.711436	0.757116	0.807957
612	0.475997	0.509919	0.670952	0.73814	0.778883
614	0.471537	0.489287	0.655342	0.697027	0.708799
616	0.418284	0.475639	0.641152	0.659077	0.741699
618	0.425892	0.443739	0.621703	0.668564	0.693037
620	0.458552	0.442787	0.559516	0.669197	0.638103
622	0.426941	0.446596	0.591486	0.625364	0.664422
624	0.359785	0.412792	0.561686	0.598988	0.600842
626	0.408447	0.397715	0.527462	0.608159	0.56557
628	0.372901	0.405174	0.536978	0.566667	0.559908
630	0.345488	0.345342	0.488982	0.587034	0.557536
632	0.371721	0.332646	0.405676	0.54883	0.508646
634	0.308631	0.354706	0.446578	0.503605	0.506427
636	0.297088	0.312173	0.464274	0.460911	0.493497
638	0.256034	0.346294	0.446494	0.465591	0.458684
640	0.288562	0.353436	0.391653	0.458824	0.434889
642	0.276495	0.258848	0.365275	0.44611	0.432211
644	0.248557	0.301698	0.37788	0.426123	0.457001
646	0.245016	0.285828	0.397162	0.36692	0.395486
648	0.226259	0.228376	0.318865	0.369007	0.358914
650	0.229145	0.240597	0.318364	0.341176	0.342617
652	0.186385	0.236629	0.308097	0.333713	0.344836
654	0.188615	0.218854	0.280718	0.352625	0.345983
656	0.166973	0.185367	0.288063	0.300443	0.316067
658	0.198452	0.182193	0.247663	0.26888	0.291278
660	0.152151	0.17521	0.245242	0.260278	0.281331
662	0.15884	0.136296	0.196828	0.258254	0.236955
664	0.156611	0.137994	0.2202	0.215244	0.265647
666	0.131296	0.0966513	0.195242	0.208159	0.193879
668	0.139559	0.140263	0.158013	0.193485	0.229151
670	0.128581	0.118711	0.183389	0.197027	0.157536
672	0.120776	0.0945564	0.130384	0.174763	0.173374
674	0.0974029	0.0960006	0.140902	0.169766	0.167024
676	0.0928777	0.0831297	0.134891	0.126945	0.167865
678	0.0816107	0.103523	0.130718	0.130297	0.128768
680	0.0850866	0.081622	0.0869783	0.122328	0.138562
682	0.0574108	0.0822409	0.12404	0.140417	0.119281
684	0.0579617	0.114379	0.0932387	0.133713	0.109181
686	0.0638116	0.0788922	0.0981636	0.08716	0.0843917
688	0.0767445	0.067037	0.124207	0.108286	0.103137
690	0.0370803	0.0198064	0.0919032	0.0898798	0.0950268
692	0.0758526	0.00834947	0.0878965	0.0805187	0.0833206
694	0.0316763	0.0391843	0.0768531	0.103542	0.0959449
696	0.0308237	0.0548008	0.0721536	0.0611828	0.0699311
698	0.0408053	0.0381209	0.0622287	0.0567173	0.0626702
700	0.0376574	-0.0005183	0.0461269	0.071537	0.0749044

## Sheet: Fig. EV7c (right)
Wavelength	NeuBI1c + H2O	NeuBI1c + Ach (1 uM)	NeuBI1c + Ach (10 uM)	NeuBI1c + Ach (100 uM)	NeuBI1c + Ach (1 mM)
400	0.0175755	0.00665229	0.0157771	0.012718	0.013873
402	0.0137653	0.0281191	0.0245074	0.0247244	0.0290021
404	0.0385518	0.0167673	0.0358345	0.0375256	0.0391556
406	0.0390512	0.0381363	0.0639175	0.0601539	0.0491626
408	0.0630212	0.0703192	0.0865196	0.0888461	0.0748779
410	0.0849438	0.0904515	0.111719	0.118013	0.115562
412	0.152434	0.129019	0.159468	0.160449	0.151082
414	0.251186	0.173598	0.199008	0.208333	0.202442
416	0.242472	0.236209	0.272739	0.25891	0.251779
418	0.338327	0.290768	0.322981	0.339295	0.330426
420	0.362797	0.389991	0.384575	0.404744	0.440963
422	0.467166	0.398044	0.470051	0.490321	0.499651
424	0.521598	0.521714	0.540128	0.578782	0.576762
426	0.6	0.556802	0.612423	0.646795	0.630705
428	0.630212	0.644234	0.67467	0.696795	0.692394
430	0.712859	0.685649	0.723346	0.737179	0.75157
432	0.742072	0.708657	0.76641	0.78141	0.77739
434	0.8	0.820823	0.805168	0.823077	0.836008
436	0.834207	0.851596	0.84262	0.862179	0.867411
438	0.891885	0.805867	0.88177	0.873718	0.907886
440	0.898377	0.856198	0.877463	0.939103	0.940684
442	0.835705	0.942767	1	0.944872	0.962317
444	0.946567	0.951395	0.997521	0.947436	0.962317
446	0.908115	1	0.980686	1	1
448	0.972784	0.958297	0.972987	0.975	0.949058
450	0.913858	0.981593	0.991126	0.964744	0.995115
452	1	0.961173	0.945974	0.960897	0.987439
454	0.924594	0.99396	0.930967	0.915385	0.972087
456	0.942821	0.894449	0.993997	0.914744	0.944871
458	0.862422	0.832614	0.931358	0.95	0.909979
460	0.831211	0.906241	0.906695	0.898718	0.923238
462	0.8402	0.953983	0.870155	0.876923	0.842987
464	0.793508	0.830026	0.816651	0.847436	0.857641
466	0.747066	0.81277	0.820827	0.788462	0.808095
468	0.776779	0.765027	0.809735	0.8	0.773901
470	0.724594	0.751222	0.741485	0.744872	0.769714
472	0.678652	0.701467	0.77424	0.73141	0.760642
474	0.759051	0.726201	0.689808	0.673718	0.706211
476	0.693633	0.684498	0.646875	0.697436	0.656595
478	0.579276	0.64222	0.663448	0.622885	0.631124
480	0.565793	0.596204	0.571839	0.594744	0.620516
482	0.539576	0.55824	0.532429	0.557308	0.569784
484	0.483895	0.520851	0.517943	0.519103	0.527983
486	0.459426	0.513949	0.465744	0.483013	0.498674
488	0.425718	0.444636	0.465744	0.438462	0.460363
490	0.429213	0.494392	0.465353	0.436731	0.426239
492	0.413983	0.455278	0.403106	0.413526	0.433008
494	0.420225	0.374748	0.411197	0.400897	0.394417
496	0.334831	0.394305	0.370873	0.359744	0.378995
498	0.365543	0.327869	0.34647	0.345321	0.342289
500	0.284395	0.314639	0.324155	0.326538	0.324354
502	0.311111	0.314064	0.326634	0.32109	0.311235
504	0.270162	0.302272	0.291009	0.297436	0.296022
506	0.280899	0.264193	0.28096	0.266731	0.27411
508	0.239975	0.252775	0.283048	0.257051	0.255408
510	0.201323	0.262238	0.245596	0.2375	0.250314
512	0.24382	0.23132	0.223542	0.231923	0.235101
514	0.207366	0.200431	0.201879	0.202756	0.21933
516	0.219351	0.220966	0.196659	0.196538	0.205932
518	0.169988	0.162238	0.190265	0.177436	0.181647
520	0.180325	0.154472	0.16286	0.168782	0.168807
522	0.113109	0.123785	0.172517	0.153782	0.174599
524	0.122597	0.131032	0.143025	0.144679	0.127704
526	0.100774	0.145413	0.140545	0.139167	0.136008
528	0.130212	0.138712	0.127052	0.12359	0.124285
530	0.130886	0.0991947	0.109592	0.110513	0.123168
532	0.103271	0.0832614	0.117421	0.114551	0.108374
534	0.0801498	0.0793788	0.0923268	0.101667	0.101884
536	0.0698627	0.0826575	0.105572	0.0907692	0.0962317
538	0.0702622	0.0811907	0.0972726	0.0991026	0.091626
540	0.0879151	0.0847282	0.0736526	0.0889744	0.0800419
542	0.0651186	0.079235	0.0859976	0.0735897	0.08709
544	0.0454931	0.0776244	0.0672844	0.0724359	0.0853454
546	0.0721598	0.0519701	0.0763931	0.0720513	0.0744592
548	0.0612734	0.0355191	0.0607595	0.0785256	0.0715283
550	0.0267416	0.0766178	0.0638262	0.0675641	0.0710398
552	0.0604994	0.056428	0.0777763	0.0769872	0.0764131
554	0.059201	0.0680759	0.0733394	0.0799359	0.0834613
556	0.0673408	0.0488064	0.0881639	0.0985897	0.0876483
558	0.0831461	0.0716422	0.113154	0.11641	0.121633
560	0.0943071	0.0818522	0.116834	0.134487	0.169923
562	0.113908	0.141731	0.16534	0.16359	0.192114
564	0.149338	0.136037	0.195093	0.211474	0.254641
566	0.136929	0.193558	0.251077	0.257436	0.295673
568	0.213134	0.244406	0.267258	0.328654	0.352896
570	0.259675	0.226891	0.358476	0.401731	0.412142
572	0.246866	0.298246	0.424507	0.479679	0.518493
574	0.337828	0.389416	0.494193	0.566731	0.602024
576	0.460674	0.439459	0.607725	0.644872	0.705513
578	0.42372	0.450101	0.642177	0.721795	0.819958
580	0.491136	0.531205	0.706251	0.786538	0.849965
582	0.529338	0.647972	0.747096	0.858333	0.939986
584	0.57578	0.635893	0.833747	0.896795	0.998604
586	0.608489	0.660627	0.797207	0.980769	1.01047
588	0.642197	0.712971	0.873287	0.971154	1.07327
590	0.639201	0.653724	0.824612	0.999359	1.07886
592	0.576779	0.686511	0.942842	1.00449	1.07327
594	0.606492	0.701179	0.896124	1.00449	1.07537
596	0.598752	0.634743	0.89769	0.992308	1.03629
598	0.636954	0.57866	0.827091	0.973077	1.02163
600	0.612984	0.603106	0.8374	0.945513	1.02442
602	0.594507	0.580098	0.810649	0.909615	0.949756
604	0.51186	0.575784	0.804776	0.883974	0.914864
606	0.532335	0.551625	0.747227	0.883974	0.937195
608	0.522097	0.53063	0.794989	0.851923	0.866015
610	0.461923	0.528329	0.698943	0.792949	0.846476
612	0.470412	0.510498	0.712254	0.773077	0.829728
614	0.434457	0.490078	0.662534	0.741026	0.780181
616	0.450187	0.465344	0.706773	0.684615	0.755757
618	0.36804	0.519126	0.623646	0.689744	0.745987
620	0.437204	0.43342	0.562182	0.641026	0.667969
622	0.397253	0.380213	0.57745	0.673718	0.64501
624	0.388265	0.440897	0.526426	0.605064	0.651431
626	0.400749	0.406672	0.555396	0.591346	0.644592
628	0.351061	0.465344	0.516638	0.580833	0.597069
630	0.289888	0.345413	0.507765	0.566026	0.618353
632	0.318851	0.379062	0.507504	0.518846	0.58374
634	0.300624	0.321542	0.43834	0.519231	0.56141
636	0.300375	0.33132	0.420853	0.475385	0.522331
638	0.280899	0.332471	0.463004	0.476282	0.506211
640	0.275156	0.331608	0.455174	0.483462	0.492882
642	0.351061	0.244061	0.355996	0.425449	0.443336
644	0.201798	0.299396	0.366567	0.426987	0.468597
646	0.249938	0.332471	0.374788	0.400385	0.429867
648	0.273658	0.290193	0.330941	0.395577	0.366364
650	0.245169	0.229106	0.279003	0.348141	0.382135
652	0.207416	0.193299	0.285789	0.339808	0.359246
654	0.191561	0.168565	0.256296	0.326282	0.32582
656	0.197553	0.183894	0.253034	0.277115	0.323378
658	0.148714	0.129221	0.238418	0.266346	0.289742
660	0.163645	0.153379	0.241028	0.257179	0.303001
662	0.183246	0.178602	0.212971	0.260705	0.256315
664	0.140474	0.0877481	0.212319	0.238654	0.233217
666	0.105144	0.114236	0.205142	0.223654	0.235241
668	0.169288	0.104889	0.132716	0.217436	0.258758
670	0.0872909	0.125769	0.168341	0.196154	0.214934
672	0.0740325	0.0696578	0.172909	0.194295	0.184578
674	0.0987516	0.0836066	0.163643	0.178397	0.165457
676	0.0147191	0.053178	0.122119	0.161603	0.16776
678	0.0513109	0.0636468	0.130497	0.132885	0.178507
680	0.0957553	0.0115013	0.116286	0.141987	0.147662
682	0.0185668	0.0650848	0.0966071	0.113077	0.117655
684	0.0179626	0.0420477	0.0909043	0.134679	0.11612
686	0.0522846	0.0494392	0.109109	0.146987	0.111793
688	0.0567041	0.040811	0.0741616	0.105321	0.10963
690	0.0149688	0.0310037	0.0863761	0.111282	0.114585
692	0.0491386	-0.0313489	0.0697508	0.0835256	0.0928821
694	0.0332335	0.00060512	0.0707556	0.0901282	0.0935101
696	-0.0167391	0.0275985	0.0780634	0.0914744	0.0800419
698	-0.0037953	-0.0036785	0.0632259	0.0713461	0.0801117
700	0.0239401	-0.0335922	0.0839619	0.0678205	0.08709

## Sheet: Fig. EV7d
Ach-NeuBI1b						Ach-NeuBI1c
log (drug conc (uM))	no filter	red filter				log (drug conc (uM))	no filter	red filter
0	1.17443	1.29415				0	1.18467	1.30175
1	2.22587	2.96081				1	2.54571	3.49487
2	5.74751	7.68942				2	7.54152	10.8203
3	9.28375	11.682				3	16.0166	22.2011
4	10.1402	13.0403				4	17.0035	22.5709

## Sheet: Fig. EV7e (left)
log (drug conc (uM))	ACh						Ch
1	0.369985	0.369891	0.420895	-0.12157	-0.287513	-0.0931368	0.00153949	0.0172473	0.0095436	-0.17596	-0.327262	-0.297508
1.5	1.395	1.71364	1.53105	0.318842	0.0811086	0.40533	0.0998855	0.059696	0.0138304	-0.278106	-0.280042	-0.344967
2	3.87351	3.57616	4.67676	1.63154	1.13175	1.61529	0.0745527	0.317786	0.076912	-0.220915	-0.21085	-0.244135
2.5	7.83036	8.49923	7.51207	5.30405	3.90956	5.02051	0.653908	0.702891	0.66695	-0.0484409	0.100732	-0.00735666
3	13.9094	13.1579	13.2497	9.94959	9.23642	9.53088	2.18256	2.87593	1.92417	0.568914	0.844651	0.748904
3.5	21.3861	15.5832	21.104	14.9712	14.0116	14.212	5.15173	5.58352	4.98695	2.19132	2.9332	2.47608
4	22.8239	26.9823	25.5748	18.4725	19.8846	18.2892	8.28877	9.22298	7.46282	5.26823	6.0944	5.64077
4.5	24.2965	28.87	24.9526	15.2383	14.7608	15.8409	10.863	15.6444	11.7614	6.2616	8.45686	6.64271

## Sheet: Fig. EV7e (right)
log (drug conc (uM))	ACh						Ch
1	0.23167	0.205281	0.194092	0.25628	-0.0490129	0.213675	-0.0642217	-0.0796631	0.0193564	-0.0752102	-0.101986	-0.208964
1.5	0.898384	0.796337	0.760533	0.708835	0.300763	0.653747	0.0234454	0.0374814	0.0545141	-0.0698708	-0.0436472	-0.194808
2	2.73118	2.05273	2.47943	2.051	1.83398	2.1452	0.0164815	0.033603	-0.0379185	0.0221721	-0.00565065	-0.0865781
2.5	5.41966	4.83291	5.6143	6.13344	4.41226	5.87852	0.256578	0.276339	0.214881	0.169419	0.327013	0.134631
3	11.0607	10.0869	11.5669	11.3458	9.83488	10.3369	0.998083	0.989716	1.04397	0.742744	0.992528	1.07958
3.5	17.2463	14.8975	18.1686	17.4452	17.0423	18.3762	2.57155	3.18553	2.46635	2.1136	3.0354	2.78175
4	21.4108	18.0467	20.9765	20.4649	20.8494	20.793	5.69938	6.32345	5.517	5.51686	6.05922	6.96223
4.5	24.3574	19.2516	24.4041	17.5738	17.2775	15.8757	8.88886	10.6141	8.84612	6.33529	8.50808	8.40608

## Sheet: Fig. EV7f
Time (s)	NeuBI0.5	NeuBI1b	NeuBI1c
1	13860000	14500000	5213000
2	13830000	14500000	5231000
3	13886000	14500000	5213000
4	13912000	14500000	5228000
5	13876000	14600000	5221000
6	13912000	14600000	5237000
7	13934000	14600000	5227000
8	13962000	14600000	5233000
9	13918000	14600000	5239000
10	13934000	14600000	5234000
11	13938000	14700000	5236000
12	13956000	14600000	5259000
13	13990000	14700000	5250000
14	13970000	14700000	5258000
15	14020000	14700000	5269000
16	13980000	14700000	5277000
17	14012000	14700000	5268000
18	14048000	14700000	5262000
19	14112000	14700000	5279000
20	14036000	14700000	5280000
21	14048000	14700000	5284000
22	14010000	14700000	5301000
23	14126000	14700000	5302000
24	14072000	14700000	5290000
25	14064000	14700000	5282000
26	14074000	14700000	5293000
27	14092000	14700000	5297000
28	14092000	14800000	5298000
29	14118000	14700000	5290000
30	14118000	14700000	5299000
31	14170000	14700000	5312000
32	14172000	14700000	5313000
33	14154000	14800000	5317000
34	14134000	14800000	5313000
35	14182000	14800000	5312000
36	14184000	14800000	5314000
37	14136000	14700000	5316000
38	14152000	14800000	5334000
39	14150000	14700000	5324000
40	14154000	14800000	5320000
41	14100000	14800000	5330000
42	14100000	14700000	5331000
43	14186000	14800000	5333000
44	14192000	14800000	5332000
45	14116000	14800000	5331000
46	14168000	14700000	5337000
47	14124000	14700000	5324000
48	14208000	14700000	5331000
49	14182000	14700000	5337000
50	14218000	14700000	5353000
51	14214000	14800000	5353000
52	14204000	14700000	5334000
53	14194000	14700000	5351000
54	14198000	14700000	5333000
55	14214000	14700000	5356000
56	14232000	14700000	5332000
57	14174000	14700000	5334000
58	14174000	14700000	5354000
59	14212000	14700000	5343000
60	14196000	14700000	5353000
61
62
63
64
65
66
67
68
69
70
71
72
73
74
75
76
77
78
79
80
81	69400000	122800000	59510000
82	70610000	124800000	60180000
83	72480000	128300000	62500000
84	74550000	132000000	64850000
85	76590000	135800000	67140000
86	78860000	139500000	69550000
87	81250000	143000000	71940000
88	83490000	146200000	74180000
89	85740000	149400000	76360000
90	87950000	152000000	78540000
91	90160000	154500000	80670000
92	92240000	156700000	82620000
93	94230000	158600000	84630000
94	96170000	160100000	86380000
95	98050000	161500000	88160000
96	99600000	162600000	89850000
97	101200000	163500000	91330000
98	102500000	164400000	92830000
99	104000000	165000000	94290000
100	105100000	165500000	95550000
101	106300000	165900000	96760000
102	107300000	166200000	97880000
103	108200000	166600000	99160000
104	109000000	166700000	100000000
105	109600000	166800000	101000000
106	110200000	166900000	101900000
107	110800000	167000000	102700000
108	111300000	167000000	103600000
109	111800000	166800000	104200000
110	112000000	166700000	105000000
111	112400000	166500000	105500000
112	112400000	166500000	106200000
113	112700000	166400000	106700000
114	112700000	166000000	107200000
115	112800000	165800000	107800000
116	112900000	165700000	108000000
117	112800000	165400000	108600000
118	112700000	165000000	108900000
119	112500000	164800000	109200000
120	112500000	164500000	109400000
121	112200000	164200000	109800000
122	112000000	163900000	110100000
123	111900000	163600000	110200000
124	111600000	163200000	110400000
125	111300000	162700000	110600000
126	111000000	162500000	110700000
127	110800000	162100000	110900000
128	110500000	161800000	110900000
129	110200000	161300000	111000000
130	109800000	161000000	111100000
131	109600000	160600000	111100000
132	109200000	160200000	111100000
133	108800000	159800000	111200000
134	108500000	159400000	111100000
135	108100000	158900000	111100000
136	107800000	158600000	111100000
137	107400000	158200000	111100000
138	107000000	157700000	111000000
139	106700000	157500000	110900000
140	106200000	156900000	110800000
141	105800000	156700000	110600000
142	105500000	156200000	110600000
143	105000000	155800000	110500000
144	104600000	155400000	110300000
145	104300000	155000000	110100000
146	103800000	154700000	110100000
147	103500000	154400000	109800000
148	103100000	153900000	109800000
149	102700000	153500000	109600000
150	102300000	153200000	109500000
151	101900000	152700000	109200000
152	101500000	152500000	109100000
153	101100000	152100000	108800000
154	100600000	151700000	108600000
155	100300000	151300000	108400000
156	99840000	151000000	108200000
157	99390000	150600000	108000000
158	99080000	150400000	107800000
159	98620000	150000000	107600000
160	98310000	149700000	107400000
161	97820000	149400000	107200000
162	97460000	149000000	106900000
163	97170000	148700000	106700000
164	96700000	148400000	106500000
165	96360000	148100000	106200000
166	95950000	147700000	106000000
167	95550000	147400000	105700000
168	95140000	147000000	105500000
169	94800000	146600000	105300000
170	94330000	146300000	105000000
171	93940000	146200000	104800000
172	93610000	145900000	104400000
173	93260000	145500000	104200000
174	92820000	145100000	103900000
175	92410000	144800000	103700000
176	92030000	144400000	103400000
177	91680000	144200000	103100000
178	91280000	143900000	103000000
179	90960000	143600000	102600000
180	90680000	143300000	102300000
181	90230000	142900000	102200000
182	89840000	142700000	101900000
183	89490000	142300000	101600000
184	89140000	142100000	101300000
185	88810000	141800000	101100000
186	88500000	141500000	100800000
187	88020000	141300000	100500000
188	87600000	140900000	100200000
189	87260000	140600000	99980000
190	86960000	140400000	99590000
191	86610000	140200000	99340000
192	86290000	140000000	99110000
193	85980000	139600000	98730000
194	85590000	139300000	98490000
195	85260000	139100000	98240000
196	84870000	139000000	97970000
197	84500000	138600000	97690000
198	84180000	138500000	97390000
199	83820000	138100000	97090000
200	83470000	137900000	96930000
201	83290000	137800000	96570000
202	82890000	137500000	96230000
203	82620000	137200000	96070000
204	82350000	137100000	95720000
205	81890000	136900000	95390000
206	81690000	136600000	95280000
207	81490000	136400000	94930000
208	81070000	136100000	94570000
209	80780000	136100000	94350000
210	80480000	135800000	94070000
211	80200000	135600000	93880000
212	79830000	135400000	93450000
213	79650000	135200000	93260000
214	79300000	135000000	92960000
215	78970000	134800000	92780000
216	78800000	134700000	92490000
217	78390000	134600000	92150000
218	78150000	134300000	91930000
219	77920000	134100000	91610000
220	77670000	134100000	91330000
221	77430000	133800000	91170000
222	77090000	133600000	90850000
223	76810000	133500000	90580000
224	76640000	133300000	90390000
225	76310000	133200000	90160000
226	76020000	133000000	89890000
227	75820000	132800000	89580000
228	75630000	132600000	89450000
229	75330000	132400000	89230000
230	75060000	132300000	88940000
231	74780000	132300000	88640000
232	74560000	132000000	88410000
233	74330000	131800000	88260000
234	74010000	131800000	87920000
235	73860000	131600000	87760000
236	73590000	131500000	87500000
237	73400000	131300000	87180000
238	73150000	131200000	87080000
239	72930000	131000000	86760000
240	72740000	130800000	86560000
241	72440000	130800000	86400000
242	72260000	130700000	86070000
243	71970000	130500000	85910000
244	71900000	130400000	85670000
245	71620000	130300000	85380000
246	71470000	130100000	85190000
247	71220000	130000000	85010000
248	70950000	129900000	84790000
249	70770000	129700000	84600000
250	70510000	129600000	84350000
251	70300000	129400000	84130000
252	70200000	129500000	84060000
253	70010000	129100000	83830000
254	69720000	129200000	83500000
255	69580000	128900000	83340000
256	69290000	128900000	83140000
257	69150000	128800000	82920000
258	69020000	128600000	82760000
259	68860000	128600000	82510000
260	68590000	128300000	82300000
261
262
263
264
265
266
267
268
269
270
271
272
273
274
275
276
277
278
279
280
281	38050000	116100000	72630000
282	37540000	114600000	71960000
283	37130000	113200000	71240000
284	36750000	111800000	70590000
285	36320000	110300000	69940000
286	36040000	108900000	69180000
287	35730000	107500000	68570000
288	35470000	106100000	67840000
289	35220000	104900000	67320000
290	34980000	103400000	66680000
291	34720000	102200000	66000000
292	34520000	100900000	65490000
293	34320000	99710000	64930000
294	34090000	98600000	64280000
295	33910000	97510000	63650000
296	33680000	96230000	63110000
297	33520000	95220000	62450000
298	33330000	94380000	61900000
299	33210000	93210000	61510000
300	32980000	92380000	60900000
301	32820000	91360000	60380000
302	32620000	90450000	59890000
303	32460000	89690000	59280000
304	32330000	88840000	58870000
305	32160000	87980000	58340000
306	32010000	87280000	57910000
307	31830000	86440000	57500000
308	31720000	85760000	57100000
309	31540000	85140000	56530000
310	31500000	84410000	56260000
311	31330000	83750000	55790000
312	31150000	83120000	55410000
313	31070000	82560000	55010000
314	30940000	81980000	54610000
315	30810000	81440000	54160000
316	30640000	80960000	53870000
317	30540000	80410000	53500000
318	30440000	79790000	53230000
319	30340000	79340000	52830000
320	30270000	78900000	52540000
321	30160000	78470000	52160000
322	30020000	78050000	51930000
323	29900000	77650000	51590000
324	29810000	77110000	51350000
325	29760000	76790000	51040000
326	29690000	76420000	50760000
327	29600000	76080000	50510000
328	29550000	75640000	50240000
329	29430000	75300000	49960000
330	29390000	75000000	49730000
331	29270000	74630000	49460000
332	29260000	74360000	49240000
333	29150000	74080000	48950000
334	29060000	73740000	48720000
335	29020000	73420000	48570000
336	28990000	73150000	48330000
337	28940000	72880000	48160000
338	28820000	72540000	47920000
339	28820000	72300000	47680000
340	28730000	72050000	47550000
341	28700000	71790000	47370000
342	28640000	71530000	47230000
343	28530000	71320000	47010000
344	28520000	71050000	46790000
345	28530000	70790000	46720000
346	28480000	70560000	46520000
347	28420000	70420000	46350000
348	28360000	70120000	46190000
349	28370000	69900000	46060000
350	28270000	69730000	45860000
351	28310000	69550000	45770000
352	28240000	69360000	45620000
353	28210000	69090000	45350000
354	28150000	68970000	45290000
355	28130000	68680000	45150000
356	28070000	68510000	45070000
357	28040000	68340000	44930000
358	28090000	68210000	44730000
359	28030000	67950000	44680000
360	28010000	67790000	44530000
361	28000000	67610000	44410000
362	27950000	67470000	44290000
363	27940000	67280000	44190000
364	27940000	67130000	44050000
365	27930000	66980000	43910000
366	27930000	66830000	43790000
367	27920000	66750000	43670000
368	27870000	66430000	43650000
369	27880000	66390000	43570000
370	27850000	66210000	43420000
371	27870000	66070000	43270000
372	27820000	65930000	43230000
373	27790000	65820000	43190000
374	27800000	65650000	43070000
375	27770000	65470000	42920000
376	27780000	65410000	42860000
377	27750000	65200000	42760000
378	27760000	65070000	42670000
379	27740000	64980000	42600000
380	27720000	64780000	42460000
381	27780000	64650000	42400000
382	27730000	64540000	42260000
383	27710000	64440000	42200000
384	27710000	64250000	42160000
385	27740000	64180000	42090000
386	27710000	64070000	42010000
387	27780000	63930000	41920000
388	27660000	63810000	41880000
389	27680000	63680000	41810000
390	27710000	63530000	41710000
391	27670000	63440000	41580000
392	27720000	63360000	41530000
393	27640000	63230000	41520000
394	27730000	63120000	41370000
395	27700000	62990000	41350000
396	27680000	62890000	41320000
397	27690000	62780000	41210000
398	27670000	62690000	41100000
399	27690000	62590000	41060000
400	27690000	62500000	40940000
401	27690000	62330000	40910000
402	27710000	62240000	40860000
403	27660000	62170000	40780000
404	27720000	62110000	40750000
405	27730000	61990000	40640000
406	27660000	61850000	40580000
407	27710000	61750000	40550000
408	27700000	61640000	40400000
409	27700000	61600000	40410000
410	27730000	61410000	40280000
411	27760000	61360000	40280000
412	27640000	61250000	40200000
413	27710000	61130000	40090000
414	27730000	61100000	40040000
415	27710000	60950000	39980000
416	27650000	60840000	39890000
417	27660000	60790000	39830000
418	27700000	60730000	39830000
419	27700000	60590000	39750000
420	27690000	60550000	39680000
421	27730000	60390000	39620000
422	27740000	60330000	39550000
423	27730000	60270000	39480000
424	27680000	60160000	39490000
425	27770000	60050000	39400000
426	27740000	59960000	39380000
427	27790000	59870000	39330000
428	27710000	59770000	39160000
429	27740000	59680000	39230000
430	27740000	59590000	39160000
431	27720000	59560000	39080000
432	27760000	59430000	39010000
433	27700000	59360000	38980000
434	27790000	59270000	38870000
435	27750000	59170000	38870000
436	27770000	59070000	38830000
437	27740000	58990000	38750000
438	27760000	58910000	38660000
439	27780000	58810000	38640000
440	27760000	58790000	38570000
441	27780000	58720000	38580000
442	27810000	58690000	38460000
443	27750000	58570000	38430000
444	27800000	58430000	38380000
445	27780000	58390000	38290000
446	27810000	58270000	38310000
447	27800000	58220000	38230000
448	27770000	58160000	38170000
449	27840000	58050000	38080000
450	27820000	57950000	38070000
451	27880000	57850000	38070000
452	27810000	57870000	37990000
453	27830000	57780000	38000000
454	27840000	57680000	37870000
455	27780000	57530000	37840000
456	27790000	57490000	37800000
457	27830000	57360000	37730000
458	27870000	57400000	37660000
459	27830000	57270000	37680000
460	27840000	57210000	37620000
461	27880000	57130000	37570000
462	27870000	57030000	37540000
463	27880000	56980000	37430000
464	27840000	56880000	37420000
465	27830000	56890000	37310000
466	27850000	56820000	37320000
467	27850000	56720000	37290000
468	27830000	56620000	37180000
469	27890000	56650000	37230000
470	27850000	56480000	37150000
471	27840000	56470000	37110000
472	27900000	56310000	37100000
473	27870000	56260000	37050000
474	27860000	56200000	37000000
475	27840000	56120000	36970000
476	27860000	56130000	36840000
477	27910000	55990000	36800000
478	27860000	55950000	36860000
479	27840000	55890000	36790000
480	27880000	55780000	36700000
481	27910000	55780000	36630000
482	27880000	55690000	36640000
483	27830000	55590000	36640000
484	27860000	55520000	36580000
485	27920000	55490000	36490000
486	27830000	55410000	36470000
487	27860000	55330000	36430000
488	27890000	55350000	36360000
489	27890000	55220000	36360000
490	27900000	55220000	36300000
491	27880000	55070000	36240000
492	27860000	55070000	36240000
493	27870000	54930000	36180000
494	27860000	54840000	36120000
495	27890000	54840000	36190000
496	27870000	54790000	36070000
497	27870000	54700000	35970000
498	27900000	54610000	35970000
499	27940000	54570000	35950000
500	27890000	54550000	35910000
501	27890000	54460000	35850000
502	27880000	54470000	35830000
503	27890000	54250000	35740000
504	27880000	54190000	35720000
505	27870000	54190000	35750000
506	27910000	54160000	35710000
507	27870000	54170000	35610000
508	27920000	54040000	35580000
509	27900000	53980000	35610000
510	27880000	53890000	35480000
511	27890000	53800000	35470000
512	27860000	53770000	35450000
513	27920000	53720000	35410000
514	27900000	53700000	35320000
515	27810000	53620000	35360000
516	27880000	53570000	35280000
517	27880000	53460000	35240000
518	27890000	53500000	35190000
519	27840000	53450000	35180000
520	27830000	53380000	35140000
521	27860000	53210000	35110000
522	27860000	53180000	35130000
523	27870000	53120000	34980000
524	27900000	53090000	35020000
525	27860000	53070000	34910000
526	27840000	53000000	34870000
527	27850000	52950000	34920000
528	27820000	52890000	34880000
529	27850000	52810000	34800000
530	27890000	52720000	34790000
531	27870000	52630000	34780000
532	27860000	52660000	34680000
533	27840000	52580000	34680000
534	27880000	52620000	34630000
535	27830000	52490000	34630000
536	27870000	52440000	34520000
537	27850000	52400000	34520000
538	27820000	52300000	34520000
539	27810000	52240000	34440000
540	27850000	52200000	34430000
541	27840000	52130000	34400000
542	27850000	52120000	34380000
543	27830000	52030000	34340000
544	27800000	51960000	34330000
545	27810000	51910000	34310000
546	27820000	51830000	34230000
547	27830000	51810000	34230000
548	27800000	51790000	34180000
549	27850000	51710000	34130000
550	27800000	51660000	34090000
551	27750000	51630000	34080000
552	27820000	51580000	34000000
553	27820000	51440000	33980000
554	27800000	51470000	33950000
555	27830000	51400000	33990000
556	27770000	51330000	33880000
557	27790000	51300000	33870000
558	27800000	51230000	33850000
559	27770000	51240000	33760000
560	27770000	51150000	33760000
561	27750000	51160000	33770000
562	27770000	51060000	33710000
563	27710000	50980000	33670000
564	27800000	51000000	33700000
565	27730000	50870000	33660000
566	27760000	50880000	33570000
567	27750000	50780000	33550000
568	27750000	50750000	33560000
569	27790000	50690000	33490000
570	27750000	50660000	33460000
571	27760000	50560000	33420000
572	27730000	50510000	33400000
573	27710000	50480000	33430000
574	27720000	50450000	33400000
575	27690000	50420000	33280000
576	27720000	50340000	33260000
577	27710000	50250000	33310000
578	27670000	50280000	33240000
579	27710000	50200000	33220000
580	27650000	50190000	33170000
581	27690000	50130000	33090000
582	27720000	50130000	33050000
583	27660000	50080000	33040000
584	27720000	49990000	33050000
585	27680000	49920000	33020000
586	27710000	49880000	32970000
587	27720000	49900000	32970000
588	27620000	49820000	32930000
589	27700000	49700000	32870000
590	27660000	49640000	32860000
591	27670000	49640000	32850000
592	27650000	49610000	32800000
593	27630000	49610000	32800000
594	27650000	49510000	32760000
595	27630000	49450000	32760000
596	27600000	49410000	32720000
597	27590000	49360000	32630000
598	27650000	49340000	32640000
599	27600000	49300000	32620000
600	27600000	49240000	32610000
601	27640000	49200000	32520000
602	27540000	49120000	32510000
603	27550000	49020000	32500000
604	27590000	49070000	32420000
605	27570000	49000000	32430000
606	27560000	48960000	32390000
607	27630000	48990000	32330000
608	27540000	48870000	32370000
609	27570000	48860000	32290000
610	27530000	48780000	32320000
611	27490000	48730000	32310000
612	27550000	48710000	32230000
613	27510000	48660000	32170000
614	27540000	48620000	32140000
615	27520000	48530000	32150000
616	27520000	48520000	32140000
617	27480000	48470000	32080000
618	27520000	48500000	32070000
619	27500000	48410000	32100000
620	27510000	48350000	32000000
621	27460000	48310000	31990000
622	27470000	48270000	31970000
623	27420000	48180000	31990000
624	27460000	48210000	31920000
625	27390000	48170000	31890000
626	27440000	48110000	31860000
627	27410000	48110000	31800000
628	27410000	47980000	31820000
629	27440000	47960000	31790000
630	27470000	47900000	31790000
631	27420000	47890000	31670000
632	27430000	47860000	31680000
633	27430000	47810000	31680000
634	27410000	47750000	31640000
635	27400000	47720000	31600000
636	27400000	47670000	31600000
637	27360000	47640000	31590000
638	27350000	47620000	31520000
639	27380000	47530000	31500000
640	27350000	47540000	31490000
641	27340000	47510000	31460000
642	27370000	47440000	31440000
643	27350000	47380000	31390000
644	27310000	47350000	31420000
645	27340000	47290000	31370000
646	27330000	47320000	31290000
647	27330000	47190000	31310000
648	27330000	47170000	31270000
649	27330000	47170000	31220000
650	27290000	47180000	31250000
651	27270000	47100000	31210000
652	27300000	47050000	31200000
653	27280000	46970000	31160000
654	27270000	47020000	31160000
655	27260000	46980000	31090000
656	27240000	46910000	31100000
657	27220000	46880000	31080000
658	27240000	46860000	31050000
659	27280000	46850000	31000000
660	27220000	46710000	31030000
661	27220000	46690000	30970000
662	27210000	46620000	31000000
663	27230000	46570000	30920000
664	27170000	46620000	30860000
665	27170000	46590000	30880000
666	27190000	46490000	30840000
667	27120000	46460000	30820000
668	27190000	46430000	30810000
669	27180000	46420000	30810000
670	27130000	46360000	30760000
671	27110000	46370000	30820000
672	27110000	46280000	30720000
673	27130000	46220000	30690000
674	27140000	46180000	30640000
675	27110000	46100000	30640000
676	27080000	46090000	30630000
677	27100000	46110000	30570000
678	27090000	46090000	30580000
679	27090000	46040000	30580000
680	27100000	45960000	30500000
681	27070000	45910000	30540000
682	27070000	45940000	30500000
683	27050000	45860000	30470000
684	27050000	45830000	30450000
685	27040000	45840000	30410000
686	27050000	45730000	30370000
687	26990000	45650000	30380000
688	27010000	45650000	30350000
689	26970000	45620000	30360000
690	27010000	45620000	30310000
691	27020000	45580000	30300000
692	26980000	45540000	30280000
693	26960000	45520000	30260000
694	26960000	45510000	30230000
695	26970000	45430000	30210000
696	26950000	45420000	30110000
697	26970000	45350000	30100000
698	26930000	45310000	30110000
699	26990000	45290000	30080000
700	26990000	45210000	30100000
701	26970000	45180000	30080000
702	26920000	45180000	30050000
703	26900000	45110000	30000000
704	26900000	45050000	30040000
705	26920000	45080000	29970000
706	26880000	45050000	29940000
707	26910000	45030000	29900000
708	26850000	44990000	29910000
709	26900000	44940000	29900000
710	26830000	44900000	29890000
711	26870000	44800000	29840000
712	26800000	44760000	29810000
713	26800000	44800000	29850000
714	26820000	44780000	29740000
715	26840000	44680000	29720000
716	26830000	44730000	29740000
717	26830000	44650000	29680000
718	26810000	44570000	29690000
719	26800000	44600000	29680000
720	26800000	44560000	29630000
721	26730000	44510000	29660000
722	26800000	44450000	29570000
723	26800000	44420000	29660000
724	26770000	44390000	29580000
725	26720000	44380000	29550000
726	26740000	44380000	29520000
727	26780000	44290000	29500000
728	26710000	44280000	29480000
729	26690000	44250000	29480000
730	26690000	44230000	29480000
731	26730000	44200000	29440000
732	26690000	44210000	29460000
733	26720000	44120000	29390000
734	26700000	44080000	29380000
735	26700000	44080000	29370000
736	26680000	44040000	29330000
737	26640000	43960000	29380000
738	26650000	43930000	29280000
739	26660000	43900000	29290000
740	26620000	43880000	29220000
741	26630000	43830000	29220000
742	26610000	43790000	29160000
743	26600000	43850000	29190000
744	26600000	43760000	29190000
745	26610000	43780000	29170000
746	26610000	43700000	29160000
747	26590000	43640000	29100000
748	26550000	43700000	29080000
749	26580000	43580000	29050000
750	26570000	43600000	29090000
751	26520000	43550000	29040000
752	26570000	43530000	29050000
753	26590000	43510000	28990000
754	26450000	43430000	28950000
755	26540000	43390000	28970000
756	26530000	43390000	28930000
757	26510000	43370000	28890000
758	26510000	43300000	28900000
759	26460000	43270000	28850000
760	26460000	43200000	28850000
761	26440000	43230000	28840000
