# Supplementary material for: Fast analysis and engineering of protein function by microbe-independent deep assembly and screening
Source: Mol Syst Biol. 2026 Apr 23;22(6):1003–34. doi: 10.1038/s44320-026-00210-z (PMC13230610; doi:10.1038/s44320-026-00210-z)
Supplement: Supplementary file 8 — EV figures source data [file 44320_2026_210_MOESM8_ESM.zip › Extended view_source data/Fig EV2_source data.xlsx]

## Sheet: Fig. EV2c
Wavelength (nm)	NeuBI0.4	B2	B3				Wavelength (nm)	B1	B4 (NeuBI0.5)	B5
400	0.023698	0.018981	0.009966				400	0.013166	0.017204	0.018039
401	0.025016	0.021438	0.007258				402	0.027701	0.02188	0.027816
402	0.023828	0.023262	0.015607				404	0.040671	0.040816	0.042629
403	0.028923	0.033965	0.020575				406	0.057103	0.058502	0.063901
404	0.038818	0.035885	0.02716				408	0.083333	0.083946	0.0863
405	0.025228	0.051675	0.037224				410	0.121309	0.110569	0.117594
406	0.05568	0.054882	0.048646				412	0.176007	0.167625	0.15911
407	0.072282	0.07248	0.063083				414	0.214821	0.212441	0.207789
408	0.086133	0.090521	0.071097				416	0.263087	0.250033	0.26516
409	0.100146	0.092022	0.085228				418	0.350447	0.348094	0.345758
410	0.10874	0.1094	0.086065				420	0.428523	0.416455	0.412656
411	0.141781	0.113902	0.121391				422	0.504362	0.513779	0.487413
412	0.150439	0.150316	0.114465				424	0.581655	0.55913	0.565647
413	0.176432	0.169589	0.155068				426	0.630872	0.611171	0.663282
414	0.203288	0.191943	0.174784				428	0.720358	0.664415	0.698887
415	0.216309	0.210979	0.189249				430	0.732103	0.744482	0.74548
416	0.233887	0.236414	0.263306				432	0.763423	0.765886	0.771905
417	0.254557	0.272828	0.301033				434	0.826063	0.822742	0.873435
418	0.312988	0.308689	0.309969				436	0.88311	0.83612	0.851878
419	0.302897	0.340758	0.334264				438	0.87472	0.858863	0.900556
420	0.400391	0.382385	0.372522				440	0.91443	0.919732	0.920723
421	0.41862	0.404739	0.420274				442	0.962528	0.940468	0.96662
422	0.479167	0.435229	0.408824				444	0.949105	0.945151	0.98331
423	0.498698	0.484281	0.467188				446	1	0.950502	0.99235
424	0.508138	0.493997	0.521363				448	0.954139	0.979933	0.979138
425	0.536784	0.533728	0.534208				450	0.978747	0.960535	0.995828
426	0.58903	0.586098	0.562413				452	0.968121	1	0.994437
427	0.618978	0.61327	0.655683				454	0.924497	0.974582	0.949235
428	0.671549	0.659479	0.624407				456	0.932886	0.953177	0.944367
429	0.637695	0.650632	0.637811				458	0.903244	0.917726	0.963839
430	0.733398	0.681517	0.709299				460	0.892058	0.911037	0.89847
431	0.696615	0.694629	0.651494				462	0.841723	0.834783	0.879694
432	0.752441	0.709321	0.744206				464	0.805369	0.840803	0.885257
433	0.725586	0.745103	0.737783				466	0.831655	0.80602	0.831015
434	0.789551	0.742101	0.748115				468	0.748322	0.80602	0.803894
435	0.819336	0.812796	0.824071				470	0.730984	0.771237	0.766342
436	0.857585	0.790679	0.776319				472	0.74217	0.709699	0.742003
437	0.803223	0.824645	0.825468				474	0.658837	0.698328	0.731572
438	0.818359	0.849921	0.786652				476	0.626398	0.685619	0.692559
439	0.823405	0.887046	0.818207				478	0.619687	0.641271	0.665577
440	0.892904	0.875197	0.853672				480	0.5934	0.595786	0.617177
441	0.883138	0.889415	0.814018				482	0.547931	0.571037	0.583658
442	0.902995	0.886256	0.871544				484	0.50962	0.532441	0.525869
443	0.902995	0.915482	0.881877				486	0.49547	0.493177	0.503686
444	0.935872	0.954186	0.938565				488	0.462304	0.461739	0.478581
445	0.88265	0.944708	0.959788				490	0.428132	0.437793	0.449861
446	0.939941	0.946288	0.882994				492	0.410123	0.431304	0.433102
447	1	0.950237	0.919855				494	0.365436	0.395184	0.427469
448	0.923503	0.966035	0.905613				496	0.359004	0.382809	0.408554
449	0.935059	0.949447	0.912036				498	0.319239	0.346421	0.392142
450	0.958496	0.99921	1				500	0.322371	0.339532	0.342976
451	0.929199	0.974724	0.872382				502	0.305369	0.326154	0.339291
452	0.907552	0.992891	0.996649				504	0.270861	0.297793	0.320584
453	0.94515	1	0.903937				506	0.249664	0.282943	0.30299
454	0.991211	0.970774	0.930746				508	0.230369	0.270502	0.304103
455	0.953939	0.920221	0.88802				510	0.220246	0.248896	0.260709
456	0.920736	0.954976	0.913991				512	0.214653	0.228495	0.249583
457	0.921224	0.941548	0.966769				514	0.206208	0.222609	0.239708
458	0.895508	0.912322	0.8358				516	0.196812	0.201605	0.230459
459	0.934896	0.918641	0.792516				518	0.176119	0.189833	0.2121
460	0.882161	0.906793	0.888579				520	0.158893	0.173043	0.191099
461	0.867513	0.896524	0.865121				522	0.156767	0.163545	0.188108
462	0.860189	0.849921	0.825188				524	0.139877	0.150569	0.164882
463	0.868001	0.877567	0.807596				526	0.134172	0.139933	0.157858
464	0.831868	0.841232	0.831891				528	0.125112	0.131104	0.149374
465	0.849284	0.817536	0.831332				530	0.127629	0.13097	0.137413
466	0.789876	0.833333	0.846691				532	0.113479	0.109833	0.126356
467	0.734538	0.809637	0.769617				534	0.093177	0.106154	0.102017
468	0.778483	0.783412	0.754817				536	0.107215	0.100602	0.115577
469	0.803548	0.794629	0.80229				538	0.087472	0.09097	0.116203
470	0.802409	0.781833	0.722982				540	0.080705	0.097592	0.103755
471	0.799805	0.74842	0.735269				542	0.084004	0.088294	0.097288
472	0.692546	0.755213	0.722145				544	0.078132	0.084548	0.084979
473	0.727051	0.717457	0.737783				546	0.086242	0.08602	0.079624
474	0.747396	0.705529	0.657358				548	0.097036	0.083211	0.081154
475	0.662598	0.725908	0.718794				550	0.074944	0.075184	0.089082
476	0.699707	0.69376	0.697012				552	0.068624	0.082341	0.087204
477	0.675618	0.643523	0.619659				554	0.055459	0.087023	0.090403
478	0.588053	0.652054	0.622173				556	0.06443	0.102207	0.106398
479	0.630859	0.628278	0.627758				558	0.073993	0.11204	0.12128
480	0.568685	0.634044	0.592293				560	0.071253	0.150635	0.14096
481	0.589518	0.588784	0.578051				562	0.0684	0.151572	0.171836
482	0.579915	0.5797	0.530857				564	0.065884	0.202274	0.210292
483	0.550781	0.569036	0.56325				566	0.06387	0.238595	0.243324
484	0.53304	0.537757	0.585032				568	0.060626	0.310836	0.313213
485	0.484375	0.533333	0.524993				570	0.059172	0.382742	0.372323
486	0.498535	0.506477	0.504608				572	0.066107	0.464682	0.463143
487	0.5	0.507899	0.497626				574	0.058613	0.527492	0.555563
488	0.462077	0.490521	0.444569				576	0.066834	0.579465	0.654729
489	0.472005	0.490126	0.525272				578	0.059732	0.666087	0.685675
490	0.437663	0.458215	0.442614				580	0.059843	0.733779	0.807371
491	0.418783	0.449447	0.396537				582	0.05962	0.790635	0.818498
492	0.409993	0.432543	0.394303				584	0.058445	0.850167	0.888734
493	0.392741	0.434597	0.39542				586	0.055487	0.894983	0.934631
494	0.403646	0.412796	0.411338				588	0.052768	0.907023	0.945063
495	0.367513	0.416114	0.398771				590	0.0566	0.940468	0.988873
496	0.369954	0.391074	0.373359				592	0.040638	0.928428	0.965925
497	0.367513	0.36722	0.382016				594	0.059676	0.965886	0.99096
498	0.326497	0.358926	0.352416				596	0.047998	0.92709	0.98331
499	0.324219	0.348262	0.351299				598	0.038479	0.898997	1
500	0.307943	0.356951	0.325049				600	0.049726	0.862876	0.901252
501	0.331055	0.30466	0.300475				602	0.048585	0.858194	0.904033
502	0.294759	0.3391	0.303826				604	0.058166	0.816054	0.869263
503	0.313314	0.316035	0.298799				606	0.031611	0.793311	0.847705
504	0.285319	0.305687	0.276319				608	0.040285	0.754515	0.801113
505	0.269043	0.277251	0.275342				610	0.038205	0.735117	0.764951
506	0.265299	0.303791	0.276515				612	0.042539	0.736455	0.764951
507	0.269531	0.282859	0.250991				614	0.036158	0.67893	0.72114
508	0.259115	0.260032	0.286512				616	0.037411	0.646221	0.683519
509	0.247559	0.260032	0.214465				618	0.048507	0.619599	0.680598
510	0.236165	0.252054	0.22005				620	0.033501	0.632375	0.6
511	0.216797	0.238389	0.23298				622	0.029748	0.615318	0.630737
512	0.216471	0.231991	0.227841				624	0.02646	0.58214	0.611892
513	0.199544	0.212243	0.186065				626	0.02981	0.534716	0.579764
514	0.211263	0.217694	0.201815				628	0.02656	0.539732	0.586787
515	0.215007	0.215166	0.218514				630	0.02132	0.521739	0.551252
516	0.193848	0.205687	0.178777				632	0.031728	0.508763	0.527469
517	0.179688	0.203397	0.171433				634	0.021158	0.527559	0.494784
518	0.194987	0.199131	0.164228				636	0.032556	0.487291	0.531015
519	0.173177	0.192022	0.165931				638	0.020492	0.46408	0.487204
520	0.164876	0.170142	0.15613				640	0.012634	0.440535	0.444715
521	0.162386	0.174566	0.160179				642	0.0142	0.426957	0.414743
522	0.158187	0.168562	0.133426				644	0.021152	0.447492	0.414256
523	0.139876	0.153081	0.157805				646	0.026549	0.383411	0.383866
524	0.161882	0.15316	0.14468				648	0.010039	0.375184	0.387413
525	0.140739	0.159637	0.126333				650	0.007869	0.34495	0.350209
526	0.138232	0.159716	0.139961				652	0.009279	0.319398	0.307997
527	0.126286	0.138705	0.10511				654	0.017713	0.318729	0.312517
528	0.121924	0.121011	0.138816				656	0.01024	0.270301	0.280876
529	0.116781	0.118246	0.124127				658	0.004583	0.266288	0.290195
530	0.105306	0.136177	0.095727				660	0.009815	0.252575	0.248887
531	0.107096	0.12812	0.105697				662	0.005251	0.231171	0.219263
532	0.100033	0.12891	0.112343				664	0.002	0.221137	0.238943
533	0.115869	0.109479	0.106702				666	0.007987	0.20689	0.188108
534	0.084229	0.102765	0.110779				668	-0.00315	0.209164	0.214673
535	0.099056	0.115561	0.084976				670	0.004419	0.196054	0.18936
536	0.125537	0.103002	0.104719				672	0.010487	0.173244	0.165369
537	0.092627	0.092417	0.088942				674	0.001037	0.138729	0.142559
538	0.07736	0.10782	0.082295				676	0.007114	0.168763	0.147079
539	0.06862	0.086177	0.096872				678	0.005666	0.15505	0.165925
540	0.077295	0.103239	0.060542				680	0.0046	0.148562	0.149791
541	0.078027	0.086572	0.067802
542	0.079297	0.075355	0.074839
543	0.072445	0.079068	0.0716
544	0.068213	0.080411	0.0821
545	0.074056	0.074218	0.057582
546	0.058789	0.066659	0.06353
547	0.078646	0.06831	0.04186
548	0.058838	0.073468	0.065317
549	0.049561	0.066382	0.04415
550	0.036637	0.069645	0.054007
551	0.049984	0.067599	0.040827
552	0.051465	0.069297	0.04912
553	0.048926	0.069763	0.045015
554	0.044661	0.062488	0.034292
555	0.047005	0.05887	0.039821
556	0.049463	0.057994	0.027794
557	0.04082	0.070016	0.037699
558	0.037777	0.060735	0.036945
559	0.03776	0.070916	0.042139
560	0.034928	0.069329	0.050963
561	0.040348	0.056477	0.02893
562	0.036865	0.068191	0.041329
563	0.035465	0.090521	0.040547
564	0.035889	0.089258	0.012974
565	0.024495	0.085703	0.02742
566	0.020459	0.089336	0.034208
567	0.020898	0.085782	0.044987
568	0.028027	0.105687	0.028344
569	0.036995	0.102449	0.018213
570	0.027051	0.128041	0.022337
571	0.021468	0.124724	0.027752
572	0.024577	0.134518	0.02339
573	0.019076	0.148499	0.005082
574	0.021484	0.16485	0.022178
575	0.022298	0.161848	0.038956
576	0.008228	0.184755	0.041692
577	0.036003	0.200948	0.030243
578	0.011012	0.198262	0.037867
579	0.014567	0.223776	0.023466
580	0.011003	0.209479	0.048674
581	0.014349	0.229384	0.031695
582	0.006558	0.244313	0.029238
583	0.013314	0.245182	0.019858
584	0.018099	0.243365	0.02921
585	0.008688	0.258768	0.049232
586	0.000599	0.273539	0.038425
587	0.017643	0.258768	0.028037
588	0.016797	0.289179	0.029154
589	0.003853	0.278752	0.036582
590	0.003304	0.279542	0.031164
591	0.01519	0.275592	0.040994
592	0.005404	0.298736	0.030857
593	0.003745	0.274645	0.043089
594	0.00835	0.280727	0.025727
595	0.002964	0.272354	0.022435
596	-0.00637	0.273223	0.052443
597	-0.00185	0.266272	0.033566
598	0.00819	0.261453	0.048729
599	0.013021	0.275592	0.020961
600	-5.5e-05	0.269194	0.035968
601	-0.00185	0.260742	0.048729
602	-0.01306	0.270695	0.038956
603	0.004948	0.249447	0.037001
604	-0.00692	0.254818	0.033845
605	-0.00224	0.259084	0.030466
606	-0.00094	0.242101	0.012589
607	-0.00314	0.232543	0.025889
608	-0.00079	0.236256	0.003351
609	0.003177	0.24297	0.035214
610	0.002228	0.228989	0.002574
611	-0.00296	0.224408	0.010991
612	0.001547	0.216035	0.02532
613	-0.00947	0.228831	0.017917
614	0.003438	0.209716	0.009065
615	-0.01228	0.220853	0.009534
616	-0.01094	0.185387	0.013831
617	-0.0011	0.201185	0.013479
618	-0.00201	0.184044	0.010997
619	-0.0157	0.186177	0.007889
620	0.006642	0.179621	-0.00727
621	-0.01021	0.20316	-0.00031
622	-0.01402	0.172828	0.017358
623	-0.01064	0.182227	0.038816
624	-0.00998	0.179305	0.007649
625	-0.00785	0.185229	0.035856
626	0.001821	0.193286	0.003734
627	-0.01004	0.178989	0.016459
628	-0.00257	0.169273	0.014859
629	-0.01257	0.167457	-0.00697
630	-0.01084	0.17425	0.012787
631	-0.00925	0.166825	0.002261
632	0.013866	0.166272	-0.00936
633	0.005282	0.144076	0.00176
634	-0.01277	0.164534	0.022988
635	-0.0258	0.140284	-0.00084
636	-0.00622	0.134044	0.012848
637	-0.02435	0.157188	-0.0022
638	-0.02075	0.133965	0.000182
639	-0.01621	0.128199	-0.01462
640	-0.02466	0.147788	-0.00744
641	-0.02135	0.139731	-0.01264
642	-0.00367	0.141232	0.007344
643	-0.00086	0.117615	-0.00389
644	-0.0224	0.116035	0.011653
645	-0.02526	0.11327	-0.01262
646	-0.00834	0.125513	0.012318
647	-0.00457	0.133333	-0.02382
648	-0.02941	0.115482	-0.03125
649	-0.01772	0.124961	-0.01985
650	-0.02025	0.113665	-0.00085
651	-0.01107	0.091153	-0.0198
652	-0.02695	0.110585	-0.04027
653	-0.01013	0.103633	-0.02929
654	-0.00241	0.094076	-0.00021
655	-0.01472	0.084044	0.005861
656	-0.01443	0.099526	-0.03041
657	-0.01906	0.073341	-0.05088
658	-0.0236	0.089889	-0.04462
659	-0.02964	0.086651	0.004108
660	-0.02871	0.071509	0.004071
661	-0.02186	0.068705	-0.03479
662	-0.00386	0.07346	-0.03033
663	-0.03289	0.060877	-0.02943
664	-0.02132	0.072812	-0.04437
665	-0.02067	0.060616	-0.02843
666	-0.03031	0.045987	-0.0532
667	-0.02808	0.069447	-0.01517
668	-0.01904	0.04876	-0.0049
669	-0.03065	0.058831	-0.02837
670	-0.021	0.051817	-0.07481
671	-0.02096	0.050126	-0.06498
672	-0.01008	0.047054	-0.07288
673	-0.0318	0.083254	-0.04596
674	-0.02376	0.060427	-0.04331
675	-0.01346	0.039961	-0.05979
676	-0.0377	0.044115	-0.0592
677	-0.03623	0.037006	-0.03703
678	-0.00506	0.051619	-0.04071
679	-0.00108	0.038207	-0.0298
680	-0.03971	0.034787	-0.05982

## Sheet: Fig. EV2d
	H2O		ACh (100 μM)		ACh (1000 μM)
NeuBI0.4	0.999348	1.00059	3.29138	3.32086	10.8757	10.652
B1	1.00207	0.9979	1.00873	1.00279	1.01815	1.00035
B2	1.00061	0.999403	2.5954	2.6384	6.52778	6.79403
B3	0.992603	1.00706	2.46574	2.57787	9.21368	8.78899
B4 (NeuBI0.5)	1.007	0.993771	3.7175	3.84813	14.8571	14.7343
B5	0.999441	1.00058	3.48505	3.54075	11.0306	10.8275
