# Supplementary material for: Fast analysis and engineering of protein function by microbe-independent deep assembly and screening
Source: Mol Syst Biol. 2026 Apr 23;22(6):1003–34. doi: 10.1038/s44320-026-00210-z (PMC13230610; doi:10.1038/s44320-026-00210-z)
Supplement: Supplementary file 8 — EV figures source data [file 44320_2026_210_MOESM8_ESM.zip › Extended view_source data/Fig EV9_source data.xlsx]

## Sheet: Fig. EV9b
Saline	ACh 10 mg/kg
0.566696	0.333821
0.463933	0.734593
1.17655	0.481298
0.982252	0.893367
	0.564326
